# Supplementary material for: Predictive value of proteomic markers for advanced rectal cancer with neoadjuvant chemoradiotherapy
Source: BMC Cancer. 2022 Aug 9;22:868. doi: 10.1186/s12885-022-09960-z (PMC9361520; doi:10.1186/s12885-022-09960-z)
Supplement: Supplementary file 1 — Additional file 1: Supplementary Table 1. Clinical features of serum samples for iTRAQ experiment. Supplementary Table 2. Clinical features of tested serum samples. Supplementary Table 3. List of proteins identified and quantified across all the individual sera samples. Supplementary Table 4. List of significant differential proteins between different groups identified by iTRAQ. Supplementary Table 5. The pepetides used for quantification: characteristics and performance. Supplementary Table 6. The importance of each feature in predition model. [file 12885_2022_9960_MOESM1_ESM.xlsx]

## Sheet: Supplementary Table 1
Supplementary Table 1. Clinical features of serum samples for iTRAQ experiment
Clinical features	Response group	Resistant group
Gender
Male	3	4
Female	4	2
Age
Mean± SD	63.71 ±8.42	53 ±7.92
Differentiation
poor	0	0
Moderate	7	6
Pathologic T stage
ypT0	7	0
ypT2	0	2
ypT3	0	4
ypT4	0	0
Pathologic N stage
ypN0	5	4
ypN1	2	2
ypN2	0	0
Tumor regression grade(TRG)*
Grade 0	7
Grade 3		6

## Sheet: Supplementary Table 2
Supplementary Table 2. Clinical features of tested serum samples
Clinical features	Number
Gender
Male	57
Female	34
Age
Mean± SD	57.53 ±9.51
Differentiation
poor	2
Moderate	89
Pathologic T stage
ypT0	16
ypT2	26
ypT3	49
ypT4
Pathologic N stage
ypN0	57
ypN1	24
ypN2	10
Tumor regression grade(TRG)*
Grade 0	16
Grade 1	31
Grade 2	32
Grade 3	12

## Sheet: Supplementary Table 3
Supplementary Table 3. List of proteins identified and quantified across all the individual sera samples.
Accession	Description	Score	Coverage	# Proteins	# Unique Peptides	# Peptides	# PSMs	Ratio of baseline resistant/baseline response	Baseline resistant/baseline response Count	Baseline resistant/baseline response Variability [%]	Ratio of post resistant/baseline resistant	Post resistant/baseline resistant Count	Post resistant/baseline resistant Variability [%]	Ratio of post response/baseline response	Post response/baseline response Count	Post response/baseline response Variability [%]	Ratio of post resistant/post response	Post resistant/post response Count	Post resistant/post response Variability [%]	# AAs	MW [kDa]	calc. pI
P01024	Complement C3 OS=Homo sapiens GN=C3 PE=1 SV=2 - [CO3_HUMAN]	9574.9	0.6753	3	139	139	1152	1.238	1091	21	0.826	1091	40.3	0.971	1091	28.6	1.05313	1091	29.5909	1663	187	6.4
P02787	Serotransferrin OS=Homo sapiens GN=TF PE=1 SV=3 - [TRFE_HUMAN]	8500.86	0.8238	3	79	79	1617	1.145	1481	25.2	1.081	1482	32.7	1.18	1481	30.9	1.04894	1482	26.668	698	77	7.12
P01023	Alpha-2-macroglobulin OS=Homo sapiens GN=A2M PE=1 SV=3 - [A2MG_HUMAN]	7248.43	0.5916	2	66	76	1015	0.988	868	18.4	1.07	868	37.5	1.135	868	25.5	0.931419	868	27.0588	1474	163.2	6.46
P02768	Serum albumin OS=Homo sapiens GN=ALB PE=1 SV=2 - [ALBU_HUMAN]	6990.25	0.8227	2	66	66	968	0.488	861	52.3	1.089	862	27.5	0.587	861	47.3	0.905336	862	30.407	609	69.3	6.28
P00738	Haptoglobin OS=Homo sapiens GN=HP PE=1 SV=1 - [HPT_HUMAN]	4984.99	0.6872	1	20	38	911	2.105	506	40.7	1.309	506	17.8	1.744	506	34.8	1.57996	506	20.8178	406	45.2	6.58
P0C0L5	Complement C4-B OS=Homo sapiens GN=C4B PE=1 SV=2 - [CO4B_HUMAN]	3767.03	0.4805	2	4	91	550	1.053	21	11.4	0.802	21	25.9	0.812	21	28.1	1.04003	21	10.5075	1744	192.6	7.27
P0C0L4	Complement C4-A OS=Homo sapiens GN=C4A PE=1 SV=2 - [CO4A_HUMAN]	3624.61	0.4851	2	3	90	550	1.049	19	24.6	0.658	19	12.3	1.049	19	15.9	0.658	19	19.0302	1744	192.7	7.08
P02647	Apolipoprotein A-I OS=Homo sapiens GN=APOA1 PE=1 SV=1 - [APOA1_HUMAN]	2913.97	0.839	15	42	42	901	0.982	857	20.1	0.588	857	50	0.997	857	25.8	0.579153	857	38.9535	267	30.8	5.76
P04114	Apolipoprotein B-100 OS=Homo sapiens GN=APOB PE=1 SV=2 - [APOB_HUMAN]	2883.53	0.3489	8	185	185	622	0.826	592	20.5	0.552	592	63.3	0.718	592	32.3	0.635031	592	40.1749	4563	515.3	7.05
P01876	Ig alpha-1 chain C region OS=Homo sapiens GN=IGHA1 PE=1 SV=2 - [IGHA1_HUMAN]	2853.07	0.5694	1	8	20	458	1.106	136	22.4	1.103	136	21.4	1.378	136	21.4	0.885282	136	22.4	353	37.6	6.51
P02790	Hemopexin OS=Homo sapiens GN=HPX PE=1 SV=2 - [HEMO_HUMAN]	2556.12	0.6126	2	36	36	772	1.013	675	18.1	0.943	675	47.4	1.112	675	30.4	0.859046	675	28.2217	462	51.6	7.02
P01877	Ig alpha-2 chain C region OS=Homo sapiens GN=IGHA2 PE=1 SV=3 - [IGHA2_HUMAN]	2324.26	0.5735	1	4	16	369	0.815	45	14.6	0.957	45	26.8	1.278	45	23	0.610293	45	17.0122	340	36.5	6.1
P01009	Alpha-1-antitrypsin OS=Homo sapiens GN=SERPINA1 PE=1 SV=3 - [A1AT_HUMAN]	2224.12	0.6411	3	35	35	634	1.062	609	28	1.374	609	26.2	1.128	609	23.2	1.29361	609	31.6207	418	46.7	5.59
P04004	Vitronectin OS=Homo sapiens GN=VTN PE=1 SV=1 - [VTNC_HUMAN]	2107.58	0.3494	1	18	18	201	1.122	188	20.4	1.167	188	26.1	1.1	188	27	1.19034	188	19.72	478	54.3	5.8
P00450	Ceruloplasmin OS=Homo sapiens GN=CP PE=1 SV=1 - [CERU_HUMAN]	1894.34	0.4235	1	50	50	287	1.125	269	26.1	1.111	269	38.3	1.138	269	30.7	1.09831	269	32.5612	1065	122.1	5.72
P19827	Inter-alpha-trypsin inhibitor heavy chain H1 OS=Homo sapiens GN=ITIH1 PE=1 SV=3 - [ITIH1_HUMAN]	1881.42	0.2141	1	21	21	162	1.102	154	20.2	1.128	154	31.1	1.159	154	28.7	1.07252	154	21.8892	911	101.3	6.79
P01871	Ig mu chain C region OS=Homo sapiens GN=IGHM PE=1 SV=3 - [IGHM_HUMAN]	1740.79	0.427	1	8	22	328	1.347	88	21.5	0.724	88	36.1	1.026	88	24.3	0.950515	88	31.9403	452	49.3	6.77
P00734	Prothrombin OS=Homo sapiens GN=F2 PE=1 SV=2 - [THRB_HUMAN]	1717.27	0.6125	1	39	39	180	1.079	167	18.4	0.96	167	47.9	1.028	167	30.8	1.00763	167	28.6156	622	70	5.9
P02760	Protein AMBP OS=Homo sapiens GN=AMBP PE=1 SV=1 - [AMBP_HUMAN]	1703.33	0.4659	1	14	14	132	1.145	103	19.5	1.15	103	31.8	1.176	103	23.3	1.11969	103	26.6137	352	39	6.25
P02765	Alpha-2-HS-glycoprotein OS=Homo sapiens GN=AHSG PE=1 SV=1 - [FETUA_HUMAN]	1681.33	0.4169	1	15	15	161	1.113	156	30.1	1.129	156	32.7	1.274	156	30.1	0.986324	156	32.7	367	39.3	5.72
P68871	Hemoglobin subunit beta OS=Homo sapiens GN=HBB PE=1 SV=2 - [HBB_HUMAN]	1607.48	0.8435	2	6	13	151	1.149	81	24.5	0.794	81	21.8	0.92	81	15.7	0.991637	81	34.0191	147	16	7.28
P02751	Fibronectin OS=Homo sapiens GN=FN1 PE=1 SV=4 - [FINC_HUMAN]	1544.12	0.2967	1	63	63	213	0.884	194	26.2	3.424	195	77.8	1.38	194	44.7	2.19334	195	45.6009	2386	262.5	5.71
P02774	Vitamin D-binding protein OS=Homo sapiens GN=GC PE=1 SV=1 - [VTDB_HUMAN]	1513.67	0.5717	5	32	32	316	1.091	305	18	1.195	305	23.5	1.263	305	24.8	1.03226	305	17.0565	474	52.9	5.54
P00751	Complement factor B OS=Homo sapiens GN=CFB PE=1 SV=2 - [CFAB_HUMAN]	1368.08	0.483	1	43	43	257	1.278	230	22.9	0.959	230	31.8	1.184	230	25.5	1.03514	230	28.5576	764	85.5	7.06
P00739	Haptoglobin-related protein OS=Homo sapiens GN=HPR PE=1 SV=2 - [HPTR_HUMAN]	1330.42	0.5718	1	8	25	333	2.035	31	35	0.891	31	17.7	1.635	31	27.8	1.10898	31	22.2842	348	39	7.09
P06727	Apolipoprotein A-IV OS=Homo sapiens GN=APOA4 PE=1 SV=3 - [APOA4_HUMAN]	1266.82	0.8056	1	46	46	222	1.027	216	19.5	0.652	216	52.9	1.295	216	27.2	0.517069	216	37.9246	396	45.4	5.38
P19823	Inter-alpha-trypsin inhibitor heavy chain H2 OS=Homo sapiens GN=ITIH2 PE=1 SV=2 - [ITIH2_HUMAN]	1248.48	0.3192	1	37	37	303	1.127	294	20.5	1.107	294	27	1.254	294	21.7	0.994888	294	25.5069	946	106.4	6.86
P08603	Complement factor H OS=Homo sapiens GN=CFH PE=1 SV=4 - [CFAH_HUMAN]	1242.33	0.5183	1	54	59	249	0.726	203	17.8	0.669	203	44.6	0.711	203	22.4	0.683114	203	35.4411	1231	139	6.61
P01008	Antithrombin-III OS=Homo sapiens GN=SERPINC1 PE=1 SV=1 - [ANT3_HUMAN]	1227.63	0.4763	1	27	27	183	0.936	175	25	1.031	175	33.3	1.011	175	31.1	0.954516	175	26.7685	464	52.6	6.71
P01011	Alpha-1-antichymotrypsin OS=Homo sapiens GN=SERPINA3 PE=1 SV=2 - [AACT_HUMAN]	1203.51	0.4255	1	23	23	159	1.021	142	23.3	1.452	142	30.9	1.166	142	36.1	1.27143	142	19.9438	423	47.6	5.52
Q14624	Inter-alpha-trypsin inhibitor heavy chain H4 OS=Homo sapiens GN=ITIH4 PE=1 SV=4 - [ITIH4_HUMAN]	1014.58	0.3387	1	34	34	163	1.013	156	20.2	0.921	156	35.6	0.981	156	23.1	0.951043	156	31.1307	930	103.3	6.98
P01860	Ig gamma-3 chain C region OS=Homo sapiens GN=IGHG3 PE=1 SV=2 - [IGHG3_HUMAN]	995.54	0.5358	1	7	17	250	1.052	61	24.1	1.306	61	29.4	1.253	61	25.2	1.0965	61	28.1167	377	41.3	7.9
P00747	Plasminogen OS=Homo sapiens GN=PLG PE=1 SV=2 - [PLMN_HUMAN]	946.58	0.5025	7	43	43	141	0.729	133	20.1	0.697	133	44	0.707	133	23.9	0.718689	133	37.0042	810	90.5	7.24
P02649	Apolipoprotein E OS=Homo sapiens GN=APOE PE=1 SV=1 - [APOE_HUMAN]	919.58	0.7319	1	31	31	130	0.974	126	14.6	0.811	126	28.2	1.071	126	26.4	0.737548	126	15.5955	317	36.1	5.73
P04220	Ig mu heavy chain disease protein OS=Homo sapiens PE=1 SV=1 - [MUCB_HUMAN]	899.17	0.3171	1	1	15	233	1.417	6	21.8	0.715	6	16.1	1.095	6	21.3	0.925256	6	16.4779	391	43	5.24
P04217	Alpha-1B-glycoprotein OS=Homo sapiens GN=A1BG PE=1 SV=4 - [A1BG_HUMAN]	857.77	0.3616	1	18	18	170	1.069	160	16.3	1.159	160	16.4	1.142	160	20.4	1.08491	160	13.1039	495	54.2	5.86
P02042	Hemoglobin subunit delta OS=Homo sapiens GN=HBD PE=1 SV=2 - [HBD_HUMAN]	853.71	0.7823	2	5	12	84	1.045	15	32.9	0.971	15	32.8	0.763	15	18.7	1.32988	15	57.707	147	16	8.05
P0DJI8	Serum amyloid A-1 protein OS=Homo sapiens GN=SAA1 PE=1 SV=1 - [SAA1_HUMAN]	826.33	0.5574	1	4	8	55	1.017	33	52.9	4.817	35	202.8	1.068	33	85.3	4.58697	35	125.769	122	13.5	6.79
P20742	Pregnancy zone protein OS=Homo sapiens GN=PZP PE=1 SV=4 - [PZP_HUMAN]	824.74	0.2348	5	20	30	146	0.716	43	16.2	0.744	43	33.4	0.835	43	18.6	0.637969	43	29.0903	1482	163.8	6.38
P01834	Ig kappa chain C region OS=Homo sapiens GN=IGKC PE=1 SV=1 - [IGKC_HUMAN]	821.57	0.8679	1	7	7	100	0.882	96	25.7	0.819	96	33.2	1.025	96	19.7	0.70474	96	43.3117	106	11.6	5.87
P02656	Apolipoprotein C-III OS=Homo sapiens GN=APOC3 PE=1 SV=1 - [APOC3_HUMAN]	765.48	0.5859	1	7	7	38	1.108	36	16.3	0.62	36	63.6	1.014	36	23.8	0.677475	36	43.558	99	10.8	5.41
P10643	Complement component C7 OS=Homo sapiens GN=C7 PE=1 SV=2 - [CO7_HUMAN]	763.35	0.4009	1	28	28	83	0.85	81	12	0.842	81	38.6	0.952	81	18.4	0.751786	81	25.1739	843	93.5	6.48
P04003	C4b-binding protein alpha chain OS=Homo sapiens GN=C4BPA PE=1 SV=2 - [C4BPA_HUMAN]	762.18	0.5226	1	31	31	137	0.945	133	22.5	0.815	133	39.1	0.891	133	29.8	0.864394	133	29.5218	597	67	7.3
P02763	Alpha-1-acid glycoprotein 1 OS=Homo sapiens GN=ORM1 PE=1 SV=1 - [A1AG1_HUMAN]	725.56	0.4826	1	8	15	129	1.151	84	26.2	1.292	84	51.5	1.032	84	32	1.44098	84	42.1656	201	23.5	5.02
P10909	Clusterin OS=Homo sapiens GN=CLU PE=1 SV=1 - [CLUS_HUMAN]	712.49	0.4187	1	19	19	108	1.082	105	19	0.978	105	24.8	1.196	105	30	0.884779	105	15.7067	449	52.5	6.27
P04206	Ig kappa chain V-III region GOL OS=Homo sapiens PE=1 SV=1 - [KV307_HUMAN]	681.99	0.6055	2	1	6	38	0.528	1		1.564	1		0.921	1		0.896625	1	#DIV/0!	109	11.8	9.25
P02750	Leucine-rich alpha-2-glycoprotein OS=Homo sapiens GN=LRG1 PE=1 SV=2 - [A2GL_HUMAN]	672.64	0.4352	2	18	18	68	1.253	62	19.8	2.304	62	43.1	1.326	62	29.9	2.17716	62	28.5411	347	38.2	6.95
P01042	Kininogen-1 OS=Homo sapiens GN=KNG1 PE=1 SV=2 - [KNG1_HUMAN]	661.46	0.5109	1	37	37	154	1.085	139	22.2	0.889	139	39.8	1.132	139	25.1	0.852089	139	35.2016	644	71.9	6.81
P01623	Ig kappa chain V-III region WOL OS=Homo sapiens PE=1 SV=1 - [KV305_HUMAN]	661.39	0.6147	6	2	8	47	1.012	7	4	1.02	7	11.2	1.001	7	9.4	1.03121	7	4.76596	109	11.7	8.91
P01857	Ig gamma-1 chain C region OS=Homo sapiens GN=IGHG1 PE=1 SV=1 - [IGHG1_HUMAN]	640.28	0.3939	1	5	12	136	0.371	25	49.1	0.837	25	36.6	0.531	25	31.2	0.584797	25	57.5981	330	36.1	8.19
P06396	Gelsolin OS=Homo sapiens GN=GSN PE=1 SV=1 - [GELS_HUMAN]	633.88	0.4066	1	34	34	96	0.881	92	12.2	0.7	92	38.4	1.026	92	19.3	0.601072	92	24.2736	782	85.6	6.28
P43652	Afamin OS=Homo sapiens GN=AFM PE=1 SV=1 - [AFAM_HUMAN]	624.23	0.5409	1	45	45	181	0.974	174	19.9	0.942	174	29	1.18	174	20.7	0.777549	174	27.8792	599	69	5.9
P0CG05	Ig lambda-2 chain C regions OS=Homo sapiens GN=IGLC2 PE=1 SV=1 - [LAC2_HUMAN]	580.91	0.7453	1	1	8	124	1.082	15	12.7	0.89	15	11.4	1.124	15	13.1	0.856744	15	11.0519	106	11.3	7.24
P08519	Apolipoprotein(a) OS=Homo sapiens GN=LPA PE=1 SV=1 - [APOA_HUMAN]	580.49	0.3404	1	27	27	64	1.116	60	13.7	1.29	60	27.1	1.515	60	30.8	0.950257	60	12.0542	4548	501	5.88
P0CG06	Ig lambda-3 chain C regions OS=Homo sapiens GN=IGLC3 PE=1 SV=1 - [LAC3_HUMAN]	560.7	0.7075	1	2	9	112	1.715	2	81.5	1.195	2	71.2	0.905	2	3.1	2.26456	2	1871.87	106	11.2	7.24
P01619	Ig kappa chain V-III region B6 OS=Homo sapiens PE=1 SV=1 - [KV301_HUMAN]	558.81	0.287	1	2	4	32	0.853	5	12.4	1.046	5	7.9	0.864	5	8.5	1.03268	5	11.5247	108	11.6	9.25
P01031	Complement C5 OS=Homo sapiens GN=C5 PE=1 SV=4 - [CO5_HUMAN]	557.94	0.3073	2	58	58	146	0.915	137	13.7	0.652	137	42.5	0.763	137	26.4	0.781887	137	22.0549	1676	188.2	6.52
P19652	Alpha-1-acid glycoprotein 2 OS=Homo sapiens GN=ORM2 PE=1 SV=2 - [A1AG2_HUMAN]	528.09	0.398	1	6	13	135	1.127	99	19.6	1.199	99	20.2	1.13	99	23.1	1.19582	99	17.1394	201	23.6	5.11
P01779	Ig heavy chain V-III region TUR OS=Homo sapiens PE=1 SV=1 - [HV318_HUMAN]	519.24	0.2672	3	1	2	16	1.066	1		0.747	1		0.785	1		1.0144	1	#DIV/0!	116	12.4	9.73
P01593	Ig kappa chain V-I region AG OS=Homo sapiens PE=1 SV=1 - [KV101_HUMAN]	511.39	0.4167	4	1	4	23	1.315	1		0.99	1		1.713	1		0.759982	1	#DIV/0!	108	12	5.99
P01591	Immunoglobulin J chain OS=Homo sapiens GN=IGJ PE=1 SV=4 - [IGJ_HUMAN]	508.7	0.6415	1	7	7	45	1.151	45	24.2	1.155	45	20.5	1.457	45	25.9	0.912426	45	19.1544	159	18.1	5.24
P69905	Hemoglobin subunit alpha OS=Homo sapiens GN=HBA1 PE=1 SV=2 - [HBA_HUMAN]	507.17	0.4225	2	7	7	119	1.265	118	24.5	0.836	118	11.7	0.933	118	17	1.13348	118	16.8618	142	15.2	8.68
P13671	Complement component C6 OS=Homo sapiens GN=C6 PE=1 SV=3 - [CO6_HUMAN]	506.99	0.334	4	38	38	109	1.057	103	16	1.069	103	27.5	1.155	103	23.5	0.978297	103	18.7234	934	104.7	6.76
P01766	Ig heavy chain V-III region BRO OS=Homo sapiens PE=1 SV=1 - [HV305_HUMAN]	506.42	0.3417	2	2	3	28	0.901	14	15.4	1.022	14	21.2	0.953	14	17.3	0.966235	14	18.8717	120	13.2	6.57
P01765	Ig heavy chain V-III region TIL OS=Homo sapiens PE=1 SV=1 - [HV304_HUMAN]	503.61	0.2609	2	1	2	19	0.771	5	12.6	0.887	5	48.3	0.893	5	8.3	0.76582	5	73.3229	115	12.3	9.13
P01861	Ig gamma-4 chain C region OS=Homo sapiens GN=IGHG4 PE=1 SV=1 - [IGHG4_HUMAN]	486.95	0.2477	1	2	8	101	0.561	11	38.6	0.782	11	23.4	0.672	11	5.4	0.65283	11	167.267	327	35.9	7.36
P01859	Ig gamma-2 chain C region OS=Homo sapiens GN=IGHG2 PE=1 SV=2 - [IGHG2_HUMAN]	471.1	0.3313	1	4	13	211	0.454	42	24.2	0.56	42	33.4	0.652	42	11.8	0.389939	42	68.4983	326	35.9	7.59
P01776	Ig heavy chain V-III region WAS OS=Homo sapiens PE=1 SV=1 - [HV315_HUMAN]	469.28	0.2393	2	1	2	15	1.063	1		0.901	1		1.128	1		0.849081	1	#DIV/0!	117	13.1	7.99
P07357	Complement component C8 alpha chain OS=Homo sapiens GN=C8A PE=1 SV=2 - [CO8A_HUMAN]	466.5	0.2979	1	17	17	46	0.947	41	17.9	0.86	41	25.7	0.9	41	24.7	0.904911	41	18.6247	584	65.1	6.47
P27169	Serum paraoxonase/arylesterase 1 OS=Homo sapiens GN=PON1 PE=1 SV=3 - [PON1_HUMAN]	457.56	0.3099	2	8	10	56	1.194	37	18.1	0.858	37	31.2	1.172	37	29.5	0.874106	37	19.1431	355	39.7	5.22
Q06033	Inter-alpha-trypsin inhibitor heavy chain H3 OS=Homo sapiens GN=ITIH3 PE=1 SV=2 - [ITIH3_HUMAN]	452.44	0.1809	1	17	17	46	1.121	45	17.1	1.087	45	26	1.098	45	28.3	1.10977	45	15.7102	890	99.8	5.74
P03952	Plasma kallikrein OS=Homo sapiens GN=KLKB1 PE=1 SV=1 - [KLKB1_HUMAN]	447.66	0.5	1	29	29	82	0.99	75	19.5	0.753	75	33.6	0.873	75	19.5	0.853918	75	33.6	638	71.3	8.22
P25311	Zinc-alpha-2-glycoprotein OS=Homo sapiens GN=AZGP1 PE=1 SV=2 - [ZA2G_HUMAN]	446.28	0.5302	1	20	20	90	0.906	81	17.5	0.417	81	58.6	0.75	81	19	0.503736	81	53.9737	298	34.2	6.05
P06681	Complement C2 OS=Homo sapiens GN=C2 PE=1 SV=2 - [CO2_HUMAN]	444.63	0.3484	2	26	26	71	0.976	69	17.4	0.917	69	24.8	1.059	69	15	0.845129	69	28.768	752	83.2	7.42
P05155	Plasma protease C1 inhibitor OS=Homo sapiens GN=SERPING1 PE=1 SV=2 - [IC1_HUMAN]	437.76	0.352	1	21	21	144	1.092	134	16.8	0.978	134	33.1	1.154	134	24.4	0.925456	134	22.7902	500	55.1	6.55
P02748	Complement component C9 OS=Homo sapiens GN=C9 PE=1 SV=2 - [CO9_HUMAN]	436.22	0.3685	3	26	26	84	1.136	83	23.6	1.134	83	44.3	1.088	83	27.7	1.18403	83	37.743	559	63.1	5.59
P02753	Retinol-binding protein 4 OS=Homo sapiens GN=RBP4 PE=1 SV=3 - [RET4_HUMAN]	434.5	0.592	1	11	11	52	1.073	45	20.9	0.774	45	46	1.269	45	31.7	0.654454	45	30.3281	201	23	6.07
O75882	Attractin OS=Homo sapiens GN=ATRN PE=1 SV=2 - [ATRN_HUMAN]	402.65	0.1707	2	26	26	50	1.128	46	8.6	0.951	46	43	1.162	46	31.6	0.923174	46	11.7025	1429	158.4	7.31
P07225	Vitamin K-dependent protein S OS=Homo sapiens GN=PROS1 PE=1 SV=1 - [PROS_HUMAN]	378.51	0.2663	2	19	19	46	0.994	44	11.6	0.886	44	26.7	1.028	44	22.6	0.856696	44	13.7044	676	75.1	5.67
O43866	CD5 antigen-like OS=Homo sapiens GN=CD5L PE=1 SV=1 - [CD5L_HUMAN]	378.3	0.5476	1	20	20	58	1.374	56	16.9	1.071	56	19.5	1.286	56	21	1.14429	56	15.6929	347	38.1	5.47
P80748	Ig lambda chain V-III region LOI OS=Homo sapiens PE=1 SV=1 - [LV302_HUMAN]	370.19	0.4595	1	4	4	17	1.09	12	13.7	1.108	12	8.7	1.15	12	16.2	1.05019	12	7.35741	111	11.9	5.08
P02671	Fibrinogen alpha chain OS=Homo sapiens GN=FGA PE=1 SV=2 - [FIBA_HUMAN]	366.96	0.224	1	19	19	56	1.015	52	24.4	1.075	52	22.2	1.003	52	34.4	1.08786	52	15.7465	866	94.9	6.01
Q08380	Galectin-3-binding protein OS=Homo sapiens GN=LGALS3BP PE=1 SV=1 - [LG3BP_HUMAN]	363.58	0.2974	1	15	15	36	1.184	33	17.6	0.948	33	22	0.995	33	13.4	1.12807	33	28.8955	585	65.3	5.27
P01609	Ig kappa chain V-I region Scw OS=Homo sapiens PE=1 SV=1 - [KV117_HUMAN]	351.05	0.2778	3	1	2	14	0.989	2	14.6	1.044	2	10.6	1.066	2	0.2	0.968589	2	773.8	108	11.8	6
P01608	Ig kappa chain V-I region Roy OS=Homo sapiens PE=1 SV=1 - [KV116_HUMAN]	344.46	0.2407	3	1	2	16	0.75	4	23.4	0.902	4	5.8	0.8	4	10.1	0.845625	4	13.4376	108	11.8	5.36
P01599	Ig kappa chain V-I region Gal OS=Homo sapiens PE=1 SV=1 - [KV107_HUMAN]	344.09	0.2778	3	2	3	14	0.971	2	3.4	1.008	2	48	0.912	2	11.2	1.07321	2	14.5714	108	11.8	8.88
P01767	Ig heavy chain V-III region BUT OS=Homo sapiens PE=1 SV=1 - [HV306_HUMAN]	342.12	0.3565	1	2	3	41	0.876	29	17.8	0.961	29	24.6	0.867	29	16.1	0.970976	29	27.1975	115	12.4	9.25
Q96PD5	N-acetylmuramoyl-L-alanine amidase OS=Homo sapiens GN=PGLYRP2 PE=1 SV=1 - [PGRP2_HUMAN]	338.63	0.1927	1	10	10	42	1.061	40	15.2	0.888	40	25.4	1.081	40	21.5	0.871571	40	17.9572	576	62.2	7.55
P04275	von Willebrand factor OS=Homo sapiens GN=VWF PE=1 SV=4 - [VWF_HUMAN]	330.72	0.1913	1	50	50	73	0.777	69	27.6	2.47	69	62.5	1.414	69	44.8	1.35728	69	38.5045	2813	309.1	5.48
P80108	Phosphatidylinositol-glycan-specific phospholipase D OS=Homo sapiens GN=GPLD1 PE=1 SV=3 - [PHLD_HUMAN]	330.08	0.156	3	13	13	32	1.065	30	17	0.907	30	15.6	1.116	30	22.5	0.865551	30	11.7867	840	92.3	6.37
P07996	Thrombospondin-1 OS=Homo sapiens GN=THBS1 PE=1 SV=2 - [TSP1_HUMAN]	323.66	0.2479	2	29	29	50	0.839	49	18.8	1.306	49	23.5	1.039	49	21.9	1.0546	49	20.1735	1170	129.3	4.94
P05090	Apolipoprotein D OS=Homo sapiens GN=APOD PE=1 SV=1 - [APOD_HUMAN]	320.63	0.3651	1	9	9	58	1.105	58	17.8	0.781	58	44.4	1.131	58	20.3	0.763046	58	38.932	189	21.3	5.15
P22792	Carboxypeptidase N subunit 2 OS=Homo sapiens GN=CPN2 PE=1 SV=3 - [CPN2_HUMAN]	317.05	0.2092	1	11	11	36	1.006	36	8.2	0.971	36	25.7	1.152	36	13.3	0.847939	36	15.8451	545	60.5	5.99
P00736	Complement C1r subcomponent OS=Homo sapiens GN=C1R PE=1 SV=2 - [C1R_HUMAN]	315.95	0.3872	2	24	25	65	0.912	57	21	1.152	57	16.5	0.936	57	15.8	1.12246	57	21.9304	705	80.1	6.21
B9A064	Immunoglobulin lambda-like polypeptide 5 OS=Homo sapiens GN=IGLL5 PE=2 SV=2 - [IGLL5_HUMAN]	313.63	0.3832	2	3	7	83	0.783	22	21.4	0.915	22	19.6	1.064	22	7.9	0.673351	22	53.0937	214	23	8.84
P00748	Coagulation factor XII OS=Homo sapiens GN=F12 PE=1 SV=3 - [FA12_HUMAN]	300.61	0.3285	1	20	20	63	1.048	59	17.8	1.034	59	31.1	0.964	59	15.5	1.1241	59	35.7148	615	67.7	7.74
P05546	Heparin cofactor 2 OS=Homo sapiens GN=SERPIND1 PE=1 SV=3 - [HEP2_HUMAN]	297.19	0.4028	1	22	22	90	1.169	80	13.1	0.638	80	47.7	1.065	80	28.8	0.700302	80	21.6969	499	57	6.9
P35858	Insulin-like growth factor-binding protein complex acid labile subunit OS=Homo sapiens GN=IGFALS PE=1 SV=1 - [ALS_HUMAN]	294.28	0.2843	1	15	15	34	0.921	32	13.3	0.725	32	30.1	0.827	32	19.4	0.807406	32	20.6356	605	66	6.79
P09871	Complement C1s subcomponent OS=Homo sapiens GN=C1S PE=1 SV=1 - [C1S_HUMAN]	293.43	0.3372	1	19	20	45	0.929	42	14.4	1.009	42	43.7	0.973	42	28.2	0.963372	42	22.3149	688	76.6	4.96
P07360	Complement component C8 gamma chain OS=Homo sapiens GN=C8G PE=1 SV=3 - [CO8G_HUMAN]	279.78	0.5743	1	11	11	31	0.983	26	16.1	0.777	26	38.6	0.861	26	15.2	0.887098	26	40.8855	202	22.3	8.31
A0M8Q6	Ig lambda-7 chain C region OS=Homo sapiens GN=IGLC7 PE=1 SV=2 - [LAC7_HUMAN]	268.27	0.6509	1	2	6	72	1.045	3	0.8	0.606	3	5.9	0.833	3	8.5	0.760228	3	0.555294	106	11.3	8.28
P05160	Coagulation factor XIII B chain OS=Homo sapiens GN=F13B PE=1 SV=3 - [F13B_HUMAN]	263.83	0.407	1	20	20	41	0.996	41	14.3	0.997	41	39.6	1.307	41	15.7	0.759764	41	36.0688	661	75.5	6.39
P05452	Tetranectin OS=Homo sapiens GN=CLEC3B PE=1 SV=3 - [TETN_HUMAN]	261.19	0.5297	1	10	10	23	1.024	21	19.5	0.799	21	28.5	0.929	21	21.6	0.880706	21	25.7292	202	22.5	5.67
O14791	Apolipoprotein L1 OS=Homo sapiens GN=APOL1 PE=1 SV=5 - [APOL1_HUMAN]	260.47	0.2437	1	13	14	49	1.215	45	20.5	0.885	45	44.8	1.085	45	17.6	0.991037	45	52.1818	398	43.9	5.81
P01019	Angiotensinogen OS=Homo sapiens GN=AGT PE=1 SV=1 - [ANGT_HUMAN]	252.46	0.2124	1	10	10	33	0.945	33	23.1	0.747	33	23.3	1.014	33	30.1	0.696169	33	17.8814	485	53.1	6.32
P01613	Ig kappa chain V-I region Ni OS=Homo sapiens PE=1 SV=1 - [KV121_HUMAN]	246.64	0.3036	1	1	2	10	0.843	2	11.2	1.198	2	22.1	0.914	2	1.9	1.10494	2	130.274	112	12.2	5.36
P02452	Collagen alpha-1(I) chain OS=Homo sapiens GN=COL1A1 PE=1 SV=5 - [CO1A1_HUMAN]	243.79	0.0738	1	12	12	51	1.471	34	52.7	7.789	44	174.1	1.517	34	63	7.55281	44	145.636	1464	138.9	5.8
P04196	Histidine-rich glycoprotein OS=Homo sapiens GN=HRG PE=1 SV=1 - [HRG_HUMAN]	240.82	0.2343	1	12	12	44	0.467	37	63.2	1.154	37	32.1	0.546	37	53.3	0.987029	37	38.0623	525	59.5	7.5
P51884	Lumican OS=Homo sapiens GN=LUM PE=1 SV=2 - [LUM_HUMAN]	238.72	0.3166	1	11	11	57	1.046	56	15.3	1.08	56	23.9	1.384	56	25.3	0.816243	56	14.4534	338	38.4	6.61
P04264	Keratin, type II cytoskeletal 1 OS=Homo sapiens GN=KRT1 PE=1 SV=6 - [K2C1_HUMAN]	233.34	0.2748	1	15	18	33	2.048	22	36.3	0.492	22	32.3	0.835	22	30.1	1.20673	22	38.9532	644	66	8.12
P35527	Keratin, type I cytoskeletal 9 OS=Homo sapiens GN=KRT9 PE=1 SV=3 - [K1C9_HUMAN]	230.4	0.183	1	9	10	17	2.5	15	50.1	0.452	15	70.1	0.83	15	21.6	1.36145	15	162.593	623	62	5.24
P05543	Thyroxine-binding globulin OS=Homo sapiens GN=SERPINA7 PE=1 SV=2 - [THBG_HUMAN]	226.54	0.3373	1	13	13	41	1.063	41	17.8	0.719	41	42.8	1.139	41	17	0.671025	41	44.8141	415	46.3	6.3
P35542	Serum amyloid A-4 protein OS=Homo sapiens GN=SAA4 PE=1 SV=2 - [SAA4_HUMAN]	221.61	0.5	1	7	7	63	1.081	63	19.7	1.025	63	16.8	1.131	63	28	0.979686	63	11.82	130	14.7	9.07
P05156	Complement factor I OS=Homo sapiens GN=CFI PE=1 SV=2 - [CFAI_HUMAN]	221.41	0.2384	1	15	15	31	0.821	31	16.5	0.741	31	41.8	0.748	31	20.7	0.813317	31	33.3188	583	65.7	7.5
P36955	Pigment epithelium-derived factor OS=Homo sapiens GN=SERPINF1 PE=1 SV=4 - [PEDF_HUMAN]	220.28	0.2727	1	12	12	28	0.754	27	24.9	0.607	27	42.3	0.701	27	10.9	0.652893	27	96.6303	418	46.3	6.38
O95445	Apolipoprotein M OS=Homo sapiens GN=APOM PE=1 SV=2 - [APOM_HUMAN]	216.82	0.3298	1	9	9	39	1.066	39	13.5	1.043	39	25.1	1.214	39	30.9	0.915847	39	10.966	188	21.2	6.01
P01617	Ig kappa chain V-II region TEW OS=Homo sapiens PE=1 SV=1 - [KV204_HUMAN]	212.72	0.3894	3	3	4	18	0.878	11	28.1	0.696	11	60.7	0.775	11	17.3	0.788501	11	98.5936	113	12.3	6
P01598	Ig kappa chain V-I region EU OS=Homo sapiens PE=1 SV=1 - [KV106_HUMAN]	208.7	0.3241	7	2	3	11	1.039	9	19.9	0.789	9	19.7	1.048	9	7.9	0.782224	9	49.6241	108	11.8	8.44
P01781	Ig heavy chain V-III region GAL OS=Homo sapiens PE=1 SV=1 - [HV320_HUMAN]	208.41	0.4052	1	3	4	14	0.819	10	6.9	0.791	10	46.3	0.778	10	6.8	0.832685	10	46.9809	116	12.7	8.48
Q14520	Hyaluronan-binding protein 2 OS=Homo sapiens GN=HABP2 PE=1 SV=1 - [HABP2_HUMAN]	205.76	0.1893	1	12	12	37	1.055	36	13.4	1.139	36	30.8	1.135	36	26.4	1.05872	36	15.6333	560	62.6	6.54
P0DJI9	Serum amyloid A-2 protein OS=Homo sapiens GN=SAA2 PE=1 SV=1 - [SAA2_HUMAN]	205.24	0.4918	1	3	7	26	1.569	8	79.8	2.465	8	142.3	0.811	8	47.4	4.76891	8	239.568	122	13.5	9.14
P01625	Ig kappa chain V-IV region Len OS=Homo sapiens PE=1 SV=2 - [KV402_HUMAN]	200.98	0.2719	2	1	3	9	0.846	5	16.7	1.168	5	18.8	1.105	5	15.1	0.894233	5	20.7921	114	12.6	7.93
P08697	Alpha-2-antiplasmin OS=Homo sapiens GN=SERPINF2 PE=1 SV=3 - [A2AP_HUMAN]	186.27	0.2627	1	15	15	45	1.114	44	22.3	0.845	44	43.9	1.144	44	29.4	0.822841	44	33.2983	491	54.5	6.29
P06331	Ig heavy chain V-II region ARH-77 OS=Homo sapiens PE=4 SV=1 - [HV209_HUMAN]	183.4	0.1712	1	1	2	11	0.922	4	3.9	0.551	4	47.2	0.713	4	6.6	0.712513	4	27.8909	146	16.2	8.28
P01825	Ig heavy chain V-II region NEWM OS=Homo sapiens PE=1 SV=1 - [HV207_HUMAN]	183.4	0.188	1	1	2	8	0.894	1		0.751	1		0.654	1		1.0266	1	#DIV/0!	117	12.8	7.08
P23083	Ig heavy chain V-I region V35 OS=Homo sapiens PE=1 SV=1 - [HV103_HUMAN]	180.38	0.3675	2	3	4	14	0.882	12	16.4	0.932	12	14.7	1.119	12	11.7	0.734606	12	20.6051	117	13	9.55
O60814	Histone H2B type 1-K OS=Homo sapiens GN=HIST1H2BK PE=1 SV=3 - [H2B1K_HUMAN]	178.28	0.1905	14	1	2	7										#DIV/0!	#DIV/0!	#DIV/0!	126	13.9	10.32
P07358	Complement component C8 beta chain OS=Homo sapiens GN=C8B PE=1 SV=3 - [CO8B_HUMAN]	178.07	0.242	1	16	16	30	0.87	28	20	0.674	28	53	0.709	28	30.3	0.827052	28	34.9835	591	67	8.13
P01768	Ig heavy chain V-III region CAM OS=Homo sapiens PE=1 SV=1 - [HV307_HUMAN]	173.54	0.4262	1	6	7	24	0.822	7	33.1	0.828	7	43.3	0.875	7	16.4	0.777847	7	87.3921	122	13.7	9.63
P60709	Actin, cytoplasmic 1 OS=Homo sapiens GN=ACTB PE=1 SV=1 - [ACTB_HUMAN]	170.27	0.424	10	4	12	29	0.947	4	1.9	0.693	4	27.4	0.659	4	23.5	0.995859	4	2.21532	375	41.7	5.48
P04278	Sex hormone-binding globulin OS=Homo sapiens GN=SHBG PE=1 SV=2 - [SHBG_HUMAN]	164.82	0.2786	1	11	11	21	0.861	20	13.8	1.053	20	42	0.951	20	25.2	0.953347	20	23	402	43.8	6.71
P06276	Cholinesterase OS=Homo sapiens GN=BCHE PE=1 SV=1 - [CHLE_HUMAN]	158.63	0.1379	2	8	8	20	1.144	15	9.2	0.818	15	9.3	1.1	15	15.1	0.85072	15	5.66623	602	68.4	7.42
P23142	Fibulin-1 OS=Homo sapiens GN=FBLN1 PE=1 SV=4 - [FBLN1_HUMAN]	158.04	0.2347	1	15	15	33	1.074	30	11.3	1.154	30	22.9	1.372	30	13.5	0.90335	30	19.1681	703	77.2	5.22
P08185	Corticosteroid-binding globulin OS=Homo sapiens GN=SERPINA6 PE=1 SV=1 - [CBG_HUMAN]	155.33	0.1975	1	7	7	20	0.894	19	13.1	0.639	19	55.6	1.093	19	28.9	0.522659	19	25.2028	405	45.1	6.04
P01611	Ig kappa chain V-I region Wes OS=Homo sapiens PE=1 SV=1 - [KV119_HUMAN]	154.5	0.3704	6	2	3	7	0.974	5	15.4	1.053	5	15.1	1.034	5	18	0.991897	5	12.9189	108	11.6	7.28
P00915	Carbonic anhydrase 1 OS=Homo sapiens GN=CA1 PE=1 SV=2 - [CAH1_HUMAN]	150.28	0.2069	1	5	5	12	1.193	11	14.8	0.381	11	45.3	0.58	11	42.5	0.783678	11	15.7751	261	28.9	7.12
P02655	Apolipoprotein C-II OS=Homo sapiens GN=APOC2 PE=1 SV=1 - [APOC2_HUMAN]	149.27	0.3564	1	5	5	32	1.169	31	27.4	0.894	31	21.5	1.427	31	11.8	0.732366	31	49.9237	101	11.3	4.72
P01763	Ig heavy chain V-III region WEA OS=Homo sapiens PE=1 SV=1 - [HV302_HUMAN]	143.48	0.193	1	1	2	13	1.178	1		1.04	1		0.948	1		1.29232	1	#DIV/0!	114	12.2	8.5
P63267	Actin, gamma-enteric smooth muscle OS=Homo sapiens GN=ACTG2 PE=1 SV=1 - [ACTH_HUMAN]	140.79	0.2553	12	1	9	22	0.955	1		0.619	1		0.535	1		1.10494	1	#DIV/0!	376	41.8	5.48
Q9Y6R7	IgGFc-binding protein OS=Homo sapiens GN=FCGBP PE=1 SV=3 - [FCGBP_HUMAN]	138.58	0.0359	1	12	12	16	0.834	15	11.9	1.207	15	27	1.084	15	27.9	0.928633	15	11.5161	5405	571.6	5.34
P02654	Apolipoprotein C-I OS=Homo sapiens GN=APOC1 PE=1 SV=1 - [APOC1_HUMAN]	137.59	0.3735	1	6	6	47	1.072	47	23.8	0.667	47	59.2	0.994	47	42.1	0.71934	47	33.467	83	9.3	8.47
P22352	Glutathione peroxidase 3 OS=Homo sapiens GN=GPX3 PE=1 SV=2 - [GPX3_HUMAN]	134.26	0.3274	1	8	8	32	1.06	32	16.9	1.001	32	27.2	1.129	32	17.2	0.939823	32	26.7256	226	25.5	8.13
P29622	Kallistatin OS=Homo sapiens GN=SERPINA4 PE=1 SV=3 - [KAIN_HUMAN]	132.99	0.3068	1	14	14	31	0.519	28	22.8	0.524	28	48.3	0.473	28	32.2	0.57496	28	34.2	427	48.5	7.75
P01616	Ig kappa chain V-II region MIL OS=Homo sapiens PE=1 SV=1 - [KV203_HUMAN]	129.79	0.3304	1	1	2	9	1.366	2	0.4	0.942	2	8.9	0.999	2	13.4	1.28806	2	0.265672	112	12	9.29
P01714	Ig lambda chain V-III region SH OS=Homo sapiens PE=1 SV=1 - [LV301_HUMAN]	126.91	0.3426	1	3	3	7	1.1	6	19.6	0.974	6	16.1	1.155	6	22.9	0.927619	6	13.7799	108	11.4	6.52
P02652	Apolipoprotein A-II OS=Homo sapiens GN=APOA2 PE=1 SV=1 - [APOA2_HUMAN]	124.61	0.42	1	6	6	39	0.997	38	29	0.793	38	34.2	0.998	38	19.5	0.792205	38	50.8615	100	11.2	6.62
P01782	Ig heavy chain V-III region DOB OS=Homo sapiens PE=1 SV=1 - [HV321_HUMAN]	122.92	0.175	2	1	2	4	1.083	1		0.825	1		1.212	1		0.737191	1	#DIV/0!	120	13.4	7.28
P04180	Phosphatidylcholine-sterol acyltransferase OS=Homo sapiens GN=LCAT PE=1 SV=1 - [LCAT_HUMAN]	117.59	0.1932	2	8	8	16	1.146	16	12.8	0.991	16	14.8	1.196	16	15.2	0.94957	16	12.4632	440	49.5	6.11
P14151	L-selectin OS=Homo sapiens GN=SELL PE=1 SV=2 - [LYAM1_HUMAN]	116.98	0.1613	1	7	7	10	1.015	10	16.7	0.896	10	20.1	0.965	10	23.6	0.942425	10	14.2233	372	42.2	6.6
P08571	Monocyte differentiation antigen CD14 OS=Homo sapiens GN=CD14 PE=1 SV=2 - [CD14_HUMAN]	116.65	0.2533	1	8	8	14	1.159	13	16.7	1.111	13	51.5	1.018	13	32.4	1.26488	13	26.5448	375	40.1	6.23
Q13790	Apolipoprotein F OS=Homo sapiens GN=APOF PE=1 SV=2 - [APOF_HUMAN]	116.26	0.0828	1	2	2	7	0.94	7	5.6	0.981	7	6.8	1.062	7	1.6	0.868305	7	23.8	326	35.4	5.64
P02747	Complement C1q subcomponent subunit C OS=Homo sapiens GN=C1QC PE=1 SV=3 - [C1QC_HUMAN]	115.9	0.2122	1	4	4	12	0.857	11	25.5	0.965	11	40.7	0.788	11	23	1.0495	11	45.1239	245	25.8	8.41
P08709	Coagulation factor VII OS=Homo sapiens GN=F7 PE=1 SV=1 - [FA7_HUMAN]	113.39	0.0966	2	4	4	5	1.169	5	36.4	0.831	5	15.1	0.948	5	38.3	1.02472	5	14.3509	466	51.6	7.23
P00742	Coagulation factor X OS=Homo sapiens GN=F10 PE=1 SV=2 - [FA10_HUMAN]	112.63	0.1762	1	8	8	26	1.069	26	12.5	1.023	26	21.4	1.108	26	20.5	0.986992	26	13.0488	488	54.7	5.94
Q9UK55	Protein Z-dependent protease inhibitor OS=Homo sapiens GN=SERPINA10 PE=1 SV=1 - [ZPI_HUMAN]	111.25	0.1622	1	7	7	14	0.936	11	15.5	0.868	11	24	0.921	11	29.4	0.882137	11	12.6531	444	50.7	8.27
P01743	Ig heavy chain V-I region HG3 OS=Homo sapiens PE=4 SV=1 - [HV102_HUMAN]	105.1	0.2821	2	2	3	13	1.01	10	23.1	0.701	10	30.3	0.963	10	9.4	0.735213	10	74.4606	117	12.9	8.92
P12259	Coagulation factor V OS=Homo sapiens GN=F5 PE=1 SV=4 - [FA5_HUMAN]	105.06	0.0881	1	16	16	29	0.995	29	10.5	1	29	34.9	1.134	29	27.6	0.877425	29	13.2772	2224	251.5	6.05
P15169	Carboxypeptidase N catalytic chain OS=Homo sapiens GN=CPN1 PE=1 SV=1 - [CBPN_HUMAN]	103.22	0.2511	1	11	11	39	1.028	32	16.5	1.109	32	35.9	1.065	32	21	1.07047	32	28.2071	458	52.3	7.34
P02766	Transthyretin OS=Homo sapiens GN=TTR PE=1 SV=1 - [TTHY_HUMAN]	98.72	0.2653	1	5	5	15	1.048	15	21.1	1.045	15	45.8	1.287	15	25.8	0.85094	15	37.4566	147	15.9	5.76
P04208	Ig lambda chain V-I region WAH OS=Homo sapiens PE=1 SV=1 - [LV106_HUMAN]	97.66	0.3761	1	2	3	5	0.957	4	15.4	1.028	4	30	1.04	4	6.9	0.945958	4	66.9565	109	11.7	6.54
P20851	C4b-binding protein beta chain OS=Homo sapiens GN=C4BPB PE=1 SV=1 - [C4BPB_HUMAN]	96.38	0.3016	1	8	8	18	0.988	18	21.3	0.97	18	36.3	1.05	18	24.4	0.912724	18	31.6881	252	28.3	5.14
P06310	Ig kappa chain V-II region RPMI 6410 OS=Homo sapiens PE=4 SV=1 - [KV206_HUMAN]	95.04	0.1504	2	2	3	10	0.628	3	12.6	1.35	3	53.9	1.394	3	69.2	0.608178	3	9.81416	133	14.7	9.25
P02749	Beta-2-glycoprotein 1 OS=Homo sapiens GN=APOH PE=1 SV=3 - [APOH_HUMAN]	92.69	0.3362	1	10	10	36	0.567	35	23.7	0.5	35	53.2	0.573	35	32.9	0.494764	35	38.3234	345	38.3	7.97
O75636	Ficolin-3 OS=Homo sapiens GN=FCN3 PE=1 SV=2 - [FCN3_HUMAN]	92.25	0.2876	3	12	12	31	0.8	21	13.7	0.982	21	55.2	0.943	21	15.7	0.833086	21	48.1682	299	32.9	6.67
Q04756	Hepatocyte growth factor activator OS=Homo sapiens GN=HGFAC PE=1 SV=1 - [HGFA_HUMAN]	91.35	0.1908	1	11	11	16	0.942	16	12.6	1.067	16	19.4	1.123	16	20.4	0.895026	16	11.9824	655	70.6	7.24
Q16610	Extracellular matrix protein 1 OS=Homo sapiens GN=ECM1 PE=1 SV=2 - [ECM1_HUMAN]	89.46	0.1981	1	9	9	14	0.819	14	24.8	1.134	14	11.8	0.883	14	27.1	1.05181	14	10.7985	540	60.6	6.71
Q9NZP8	Complement C1r subcomponent-like protein OS=Homo sapiens GN=C1RL PE=1 SV=2 - [C1RL_HUMAN]	88.59	0.2177	1	9	10	19	1.026	15	21	1.331	15	20	1.119	15	23.5	1.22038	15	17.8723	487	53.5	7.2
P02786	Transferrin receptor protein 1 OS=Homo sapiens GN=TFRC PE=1 SV=2 - [TFR1_HUMAN]	85.25	0.1421	1	10	10	14	1.166	13	23.7	1.018	13	49	1.018	13	35.2	1.166	13	32.9915	760	84.8	6.61
Q9NQ79	Cartilage acidic protein 1 OS=Homo sapiens GN=CRTAC1 PE=1 SV=2 - [CRAC1_HUMAN]	84.84	0.1649	1	9	9	13	0.783	13	50.3	1.105	13	21.5	1.042	13	20.7	0.830341	13	52.244	661	71.4	5.12
P43251	Biotinidase OS=Homo sapiens GN=BTD PE=1 SV=2 - [BTD_HUMAN]	80.3	0.0939	1	5	5	7	1.094	7	25.7	0.936	7	4.9	1.016	7	14	1.00786	7	8.995	543	61.1	6.25
P69891	Hemoglobin subunit gamma-1 OS=Homo sapiens GN=HBG1 PE=1 SV=2 - [HBG1_HUMAN]	78.96	0.2245	3	2	3	9	0.655	3	22.4	1.046	3	46.9	0.738	3	10	0.92836	3	105.056	147	16.1	7.2
P02746	Complement C1q subcomponent subunit B OS=Homo sapiens GN=C1QB PE=1 SV=3 - [C1QB_HUMAN]	78.74	0.2253	1	6	6	14	0.869	14	17.2	0.853	14	49.3	0.74	14	34.5	1.0017	14	24.5786	253	26.7	8.63
P35908	Keratin, type II cytoskeletal 2 epidermal OS=Homo sapiens GN=KRT2 PE=1 SV=2 - [K22E_HUMAN]	78.65	0.1017	14	2	7	10	1.147	2	33	1.197	2	20.9	1.454	2	22.5	0.944263	2	30.6533	639	65.4	8
Q15582	Transforming growth factor-beta-induced protein ig-h3 OS=Homo sapiens GN=TGFBI PE=1 SV=1 - [BGH3_HUMAN]	78.6	0.1259	1	8	8	13	0.886	11	16.3	0.884	11	9.7	0.972	11	12.3	0.805786	11	12.8545	683	74.6	7.71
Q96KN2	Beta-Ala-His dipeptidase OS=Homo sapiens GN=CNDP1 PE=1 SV=4 - [CNDP1_HUMAN]	78.53	0.2446	1	14	14	29	1.27	29	26.3	0.963	29	31.6	1.019	29	17	1.20021	29	48.8871	507	56.7	5.3
P33151	Cadherin-5 OS=Homo sapiens GN=CDH5 PE=1 SV=5 - [CADH5_HUMAN]	77.72	0.1416	1	11	11	20	0.988	15	17.9	1.05	15	20	1.143	15	14	0.907612	15	25.5714	784	87.5	5.43
P55056	Apolipoprotein C-IV OS=Homo sapiens GN=APOC4 PE=1 SV=1 - [APOC4_HUMAN]	77.66	0.4094	1	8	8	20	1.181	20	16.4	0.781	20	41.4	1.263	20	23.1	0.730294	20	29.3922	127	14.5	8.92
Q15166	Serum paraoxonase/lactonase 3 OS=Homo sapiens GN=PON3 PE=1 SV=3 - [PON3_HUMAN]	77.42	0.1723	1	4	6	19	1.097	8	18.6	0.756	8	9.8	1.011	8	17	0.820309	8	10.7224	354	39.6	5.41
P02775	Platelet basic protein OS=Homo sapiens GN=PPBP PE=1 SV=3 - [CXCL7_HUMAN]	76.22	0.3359	1	4	4	7	0.213	7	120.6	1.113	7	6.8	0.202	7	89.3	1.17361	7	9.18343	128	13.9	8.79
O75144	ICOS ligand OS=Homo sapiens GN=ICOSLG PE=1 SV=2 - [ICOSL_HUMAN]	75.73	0.0927	1	2	2	3	1.004	3	10.7	1.299	3	0.9	1.075	3	9.6	1.21321	3	1.00313	302	33.3	5.31
Q6UXB8	Peptidase inhibitor 16 OS=Homo sapiens GN=PI16 PE=1 SV=1 - [PI16_HUMAN]	73.59	0.0648	1	3	3	7	1.055	7	7.9	0.924	7	20.2	1.379	7	20.9	0.706904	7	7.63541	463	49.4	5.39
P07359	Platelet glycoprotein Ib alpha chain OS=Homo sapiens GN=GP1BA PE=1 SV=2 - [GP1BA_HUMAN]	72.48	0.0905	1	6	6	9	0.821	9	11.3	1.217	9	15	1.076	9	25.3	0.928585	9	6.6996	652	71.5	6.29
Q03591	Complement factor H-related protein 1 OS=Homo sapiens GN=CFHR1 PE=1 SV=2 - [FHR1_HUMAN]	72.46	0.2394	1	1	7	25	0.69	1		0.764	1		0.61	1		0.864197	1	#DIV/0!	330	37.6	7.39
P08123	Collagen alpha-2(I) chain OS=Homo sapiens GN=COL1A2 PE=1 SV=7 - [CO1A2_HUMAN]	72.24	0.0447	1	6	6	15	1.196	13	33.2	4.329	13	78.1	1.306	13	51.5	3.96438	13	50.348	1366	129.2	8.95
Q9UHG3	Prenylcysteine oxidase 1 OS=Homo sapiens GN=PCYOX1 PE=1 SV=3 - [PCYOX_HUMAN]	72.06	0.103	1	5	5	6	1.202	6	4.2	0.471	6	39.7	0.867	6	10.5	0.65299	6	15.88	505	56.6	6.18
P09486	SPARC OS=Homo sapiens GN=SPARC PE=1 SV=1 - [SPRC_HUMAN]	71.66	0.1716	1	4	4	10	1.031	8	17.1	1.12	8	14.3	1.111	8	24.1	1.03935	8	10.1465	303	34.6	4.84
P17936	Insulin-like growth factor-binding protein 3 OS=Homo sapiens GN=IGFBP3 PE=1 SV=2 - [IBP3_HUMAN]	71.02	0.2096	1	6	6	17	0.978	10	21.6	0.831	10	33.7	0.937	10	36.5	0.867362	10	19.943	291	31.7	8.69
O00187	Mannan-binding lectin serine protease 2 OS=Homo sapiens GN=MASP2 PE=1 SV=4 - [MASP2_HUMAN]	69.36	0.1006	1	6	6	8	0.884	8	16.9	1.276	8	12	1.056	8	19.9	1.06817	8	10.191	686	75.7	5.63
P00740	Coagulation factor IX OS=Homo sapiens GN=F9 PE=1 SV=2 - [FA9_HUMAN]	68.98	0.2581	1	11	11	20	1.111	19	8.4	1.138	19	44.8	1.307	19	33	0.967344	19	11.4036	461	51.7	5.47
Q6EMK4	Vasorin OS=Homo sapiens GN=VASN PE=1 SV=1 - [VASN_HUMAN]	68.7	0.0862	1	5	5	5	0.91	4	17.7	1.317	4	18.9	1.126	4	17.9	1.06436	4	18.6888	673	71.7	7.39
P12830	Cadherin-1 OS=Homo sapiens GN=CDH1 PE=1 SV=3 - [CADH1_HUMAN]	68.04	0.0385	1	3	3	3	1.153	3	10.1	1.14	3	11.1	1.283	3	8.5	1.02449	3	13.1894	882	97.4	4.73
P01703	Ig lambda chain V-I region NEWM OS=Homo sapiens PE=1 SV=1 - [LV105_HUMAN]	68	0.233	1	2	2	9	1.268	8	22.9	1.077	8	18.9	1.324	8	4.7	1.03145	8	92.0872	103	10.9	9.29
P48740	Mannan-binding lectin serine protease 1 OS=Homo sapiens GN=MASP1 PE=1 SV=3 - [MASP1_HUMAN]	65.72	0.1831	1	11	12	16	0.975	14	19.1	1.088	14	24.5	1.266	14	11.5	0.837915	14	40.6913	699	79.2	5.49
P02741	C-reactive protein OS=Homo sapiens GN=CRP PE=1 SV=1 - [CRP_HUMAN]	65.59	0.1964	1	6	6	13	1.423	11	35.7	4.441	11	83	1.662	11	28.6	3.80237	11	103.605	224	25	5.63
Q76LX8	A disintegrin and metalloproteinase with thrombospondin motifs 13 OS=Homo sapiens GN=ADAMTS13 PE=1 SV=1 - [ATS13_HUMAN]	63.99	0.035	1	3	3	4	1.017	4	17.6	1.165	4	29.7	0.983	4	8.7	1.2053	4	60.0828	1427	153.5	7.17
P13796	Plastin-2 OS=Homo sapiens GN=LCP1 PE=1 SV=6 - [PLSL_HUMAN]	63.43	0.1244	3	7	7	8	1.034	7	20.7	0.727	7	41.2	0.961	7	17.8	0.782225	7	47.9124	627	70.2	5.43
P00558	Phosphoglycerate kinase 1 OS=Homo sapiens GN=PGK1 PE=1 SV=3 - [PGK1_HUMAN]	63.22	0.1031	1	3	3	3	1.105	3	9.9	0.698	3	10	0.753	3	18.1	1.02429	3	5.46961	417	44.6	8.1
Q92496	Complement factor H-related protein 4 OS=Homo sapiens GN=CFHR4 PE=1 SV=3 - [FHR4_HUMAN]	61.51	0.0934	1	2	4	6	0.831	3	8.6	1.355	3	7	1.028	3	3.8	1.09534	3	15.8421	578	65.3	4.94
Q13201	Multimerin-1 OS=Homo sapiens GN=MMRN1 PE=1 SV=3 - [MMRN1_HUMAN]	60.43	0.0309	1	3	3	4	0.887	4	7.7	1.222	4	31.1	0.921	4	5.7	1.17689	4	42.0123	1228	138	7.93
P55103	Inhibin beta C chain OS=Homo sapiens GN=INHBC PE=1 SV=1 - [INHBC_HUMAN]	60.14	0.0767	1	2	2	3	1.039	3	67.2	0.9	3	48.7	1.159	3	3.2	0.806816	3	1022.7	352	38.2	7.11
P02776	Platelet factor 4 OS=Homo sapiens GN=PF4 PE=1 SV=2 - [PLF4_HUMAN]	60.04	0.3564	2	4	4	9	0.86	7	23.9	1.073	7	43.7	0.86	7	1.9	1.073	7	549.7	101	10.8	8.62
P04746	Pancreatic alpha-amylase OS=Homo sapiens GN=AMY2A PE=1 SV=2 - [AMYP_HUMAN]	59.86	0.2055	3	7	7	9	0.968	3	13.7	1.84	3	3.5	1.086	3	8	1.64007	3	5.99375	511	57.7	7.05
P22105	Tenascin-X OS=Homo sapiens GN=TNXB PE=1 SV=3 - [TENX_HUMAN]	59.73	0.0203	2	7	7	9	0.886	9	22.3	1.169	9	31.1	0.968	9	16	1.06997	9	43.3456	4289	464	5.34
P49747	Cartilage oligomeric matrix protein OS=Homo sapiens GN=COMP PE=1 SV=2 - [COMP_HUMAN]	59.63	0.0489	1	2	3	5	0.859	2	16.2	1.2	2	14.8	0.939	2	13.6	1.09776	2	17.6294	757	82.8	4.6
Q12805	EGF-containing fibulin-like extracellular matrix protein 1 OS=Homo sapiens GN=EFEMP1 PE=1 SV=2 - [FBLN3_HUMAN]	58.95	0.1907	1	8	8	8	0.929	8	16.9	1.132	8	27.8	0.974	8	31.9	1.0797	8	14.7279	493	54.6	5.07
P02743	Serum amyloid P-component OS=Homo sapiens GN=APCS PE=1 SV=2 - [SAMP_HUMAN]	58.65	0.2735	1	7	7	10	0.48	10	41.5	0.901	10	52.5	1.073	10	33	0.403057	10	66.0227	223	25.4	6.54
P16070	CD44 antigen OS=Homo sapiens GN=CD44 PE=1 SV=3 - [CD44_HUMAN]	58.57	0.0526	1	4	4	10	1.054	8	11.1	1.126	8	15.2	1.243	8	20.1	0.95479	8	8.39403	742	81.5	5.33
P04433	Ig kappa chain V-III region VG (Fragment) OS=Homo sapiens PE=1 SV=1 - [KV309_HUMAN]	58.09	0.1913	1	2	4	17	0.891	6	24.7	1.278	6	13.5	0.987	6	14.9	1.1537	6	22.3792	115	12.6	4.96
Q9UJJ9	N-acetylglucosamine-1-phosphotransferase subunit gamma OS=Homo sapiens GN=GNPTG PE=1 SV=1 - [GNPTG_HUMAN]	58.03	0.0984	1	2	2	2	0.792	2	6.7	1.297	2	31.2	1.059	2	11.9	0.969994	2	17.5664	305	34	6.95
P27918	Properdin OS=Homo sapiens GN=CFP PE=1 SV=2 - [PROP_HUMAN]	57.36	0.1557	1	7	7	12	0.783	11	21.5	1.008	11	24.5	0.84	11	20.1	0.9396	11	26.2065	469	51.2	7.9
Q9UGM5	Fetuin-B OS=Homo sapiens GN=FETUB PE=1 SV=2 - [FETUB_HUMAN]	55.6	0.2984	1	13	13	20	1.057	19	18.2	0.872	19	33.6	1.136	19	28.9	0.811359	19	21.1599	382	42	6.83
Q86UD1	Out at first protein homolog OS=Homo sapiens GN=OAF PE=2 SV=1 - [OAF_HUMAN]	55.52	0.1392	1	3	3	4	0.956	4	12.7	1.029	4	29.1	1.14	4	17.7	0.862916	4	20.8797	273	30.7	6.84
P32119	Peroxiredoxin-2 OS=Homo sapiens GN=PRDX2 PE=1 SV=5 - [PRDX2_HUMAN]	55.46	0.3788	1	6	7	11	1.231	8	20.2	0.914	8	36.6	0.934	8	12.3	1.20464	8	60.1073	198	21.9	5.97
P49908	Selenoprotein P OS=Homo sapiens GN=SEPP1 PE=1 SV=3 - [SEPP1_HUMAN]	54.81	0.1234	1	5	5	7	0.714	7	48	1	7	11.4	0.841	7	10.5	0.848989	7	52.1143	381	43.2	7.87
P01880	Ig delta chain C region OS=Homo sapiens GN=IGHD PE=1 SV=2 - [IGHD_HUMAN]	54.35	0.2396	1	8	8	10	0.8	10	11	0.867	10	28.9	0.705	10	52.7	0.98383	10	6.03226	384	42.2	7.93
P01624	Ig kappa chain V-III region POM OS=Homo sapiens PE=1 SV=1 - [KV306_HUMAN]	54.08	0.367	2	1	4	22	0.852	1		1.716	1		1.044	1		1.40041	1	#DIV/0!	109	11.9	8.94
P05109	Protein S100-A8 OS=Homo sapiens GN=S100A8 PE=1 SV=1 - [S10A8_HUMAN]	53.94	0.4839	1	6	6	9	0.95	9	21.9	0.893	9	2.2	0.491	9	49.5	1.7278	9	0.973333	93	10.8	7.03
Q86VB7	Scavenger receptor cysteine-rich type 1 protein M130 OS=Homo sapiens GN=CD163 PE=1 SV=2 - [C163A_HUMAN]	52.55	0.0666	1	7	7	8	1.072	8	13.4	1.251	8	17.4	1.312	8	31.3	1.02216	8	7.4492	1156	125.4	5.95
P15814	Immunoglobulin lambda-like polypeptide 1 OS=Homo sapiens GN=IGLL1 PE=1 SV=1 - [IGLL1_HUMAN]	52.49	0.108	1	1	2	5	1.087	2	16.6	0.703	2	35	0.889	2	7.3	0.859574	2	79.589	213	22.9	10.07
P59665	Neutrophil defensin 1 OS=Homo sapiens GN=DEFA1 PE=1 SV=1 - [DEF1_HUMAN]	52.12	0.1915	2	2	2	8	1.142	6	18.2	1.891	6	18	1.049	6	6	2.05865	6	54.6	94	10.2	6.99
Q9H4A9	Dipeptidase 2 OS=Homo sapiens GN=DPEP2 PE=1 SV=2 - [DPEP2_HUMAN]	51.41	0.0535	1	2	2	2	0.904	2	22.8	0.94	2	36.1	0.97	2	14.3	0.876041	2	57.558	486	53.3	6.4
Q8WZ75	Roundabout homolog 4 OS=Homo sapiens GN=ROBO4 PE=1 SV=1 - [ROBO4_HUMAN]	51.35	0.0258	1	2	2	2	1.134	2	0.8	0.807	2	34.3	0.949	2	3	0.964318	2	9.14667	1007	107.4	6.64
P35443	Thrombospondin-4 OS=Homo sapiens GN=THBS4 PE=1 SV=2 - [TSP4_HUMAN]	51.2	0.0239	2	1	2	4	1.17	1		0.953	1		0.974	1		1.14477	1	#DIV/0!	961	105.8	4.68
Q96IY4	Carboxypeptidase B2 OS=Homo sapiens GN=CPB2 PE=1 SV=2 - [CBPB2_HUMAN]	50.52	0.2151	1	9	9	11	0.638	10	32.2	0.908	10	46.1	0.648	10	32.6	0.893988	10	45.5344	423	48.4	7.71
P01854	Ig epsilon chain C region OS=Homo sapiens GN=IGHE PE=1 SV=1 - [IGHE_HUMAN]	49.21	0.0841	1	3	3	3	0.875	3	42.5	1.134	3	4.8	1.185	3	33.7	0.837342	3	6.05341	428	47	8.06
P10319	HLA class I histocompatibility antigen, B-58 alpha chain OS=Homo sapiens GN=HLA-B PE=1 SV=1 - [1B58_HUMAN]	47.65	0.0746	67	2	2	2	1.21	2	9.8	0.998	2	40	0.94	2	13	1.28466	2	30.1538	362	40.3	6.3
P13591	Neural cell adhesion molecule 1 OS=Homo sapiens GN=NCAM1 PE=1 SV=3 - [NCAM1_HUMAN]	47.59	0.0594	1	5	5	5	1.208	5	5.5	1.185	5	39.7	1.159	5	16.2	1.2351	5	13.4784	858	94.5	4.87
Q8NBP7	Proprotein convertase subtilisin/kexin type 9 OS=Homo sapiens GN=PCSK9 PE=1 SV=3 - [PCSK9_HUMAN]	47.27	0.039	1	2	2	2	0.681	2	55.6	1.088	2	27	0.687	2	67.3	1.0785	2	22.3061	692	74.2	6.61
P04070	Vitamin K-dependent protein C OS=Homo sapiens GN=PROC PE=1 SV=1 - [PROC_HUMAN]	46.18	0.1345	1	6	6	13	1.088	13	12.1	0.789	13	15.5	1.085	13	19.4	0.791182	13	9.66753	461	52	6.28
P01602	Ig kappa chain V-I region HK102 (Fragment) OS=Homo sapiens GN=IGKV1-5 PE=4 SV=1 - [KV110_HUMAN]	46.15	0.188	6	1	2	3	0.656	1		0.84	1		0.483	1		1.14087	1	#DIV/0!	117	12.8	6.51
P01621	Ig kappa chain V-III region NG9 (Fragment) OS=Homo sapiens PE=1 SV=1 - [KV303_HUMAN]	46.14	0.38	1	2	4	17	0.943	7	7.5	0.983	7	2.6	0.819	7	7.4	1.13183	7	2.63514	100	10.7	6.52
P04066	Tissue alpha-L-fucosidase OS=Homo sapiens GN=FUCA1 PE=1 SV=4 - [FUCO_HUMAN]	46.02	0.0472	1	2	2	2	1.516	2	19	0.601	2	23.7	1.06	2	12.5	0.859543	2	36.024	466	53.7	6.84
P04259	Keratin, type II cytoskeletal 6B OS=Homo sapiens GN=KRT6B PE=1 SV=5 - [K2C6B_HUMAN]	45.77	0.0727	16	1	5	12	2.286	1		0.541	1		0.862	1		1.43472	1	#DIV/0!	564	60	8
P14780	Matrix metalloproteinase-9 OS=Homo sapiens GN=MMP9 PE=1 SV=3 - [MMP9_HUMAN]	44.95	0.0764	1	4	4	5	0.99	5	22	1.842	5	43	1.51	5	17.5	1.20767	5	54.0571	707	78.4	6.06
P01707	Ig lambda chain V-II region TRO OS=Homo sapiens PE=1 SV=1 - [LV204_HUMAN]	44.31	0.2613	3	3	3	10	0.961	10	18	0.92	10	31.3	0.901	10	10.9	0.981265	10	51.6881	111	11.6	8.29
P80419	Ig heavy chain V-III region GAR OS=Homo sapiens PE=1 SV=1 - [HV322_HUMAN]	43.63	0.2542	1	2	2	3	0.793	3	1.2	0.75	3	9.9	0.94	3	19.7	0.632713	3	0.603046	118	13.1	4.81
O95236	Apolipoprotein L3 OS=Homo sapiens GN=APOL3 PE=2 SV=3 - [APOL3_HUMAN]	43.12	0.0373	1	1	2	5										#DIV/0!	#DIV/0!	#DIV/0!	402	44.3	8.16
P04434	Ig kappa chain V-III region VH (Fragment) OS=Homo sapiens PE=4 SV=1 - [KV310_HUMAN]	42.57	0.2328	1	1	2	12	1.383	2	133.7	0.792	2	50.4	1.31	2	26.6	0.836134	2	253.326	116	12.7	5.94
P01605	Ig kappa chain V-I region Lay OS=Homo sapiens PE=1 SV=1 - [KV113_HUMAN]	42.44	0.25	1	1	2	11	0.692	1		1.432	1		0.876	1		1.13121	1	#DIV/0!	108	11.8	7.96
P01699	Ig lambda chain V-I region VOR OS=Homo sapiens PE=1 SV=1 - [LV101_HUMAN]	42.18	0.2162	1	1	2	5	1.054	4	6.9	0.577	4	13	0.879	4	2.5	0.691875	4	35.88	111	11.5	5.29
P33908	Mannosyl-oligosaccharide 1,2-alpha-mannosidase IA OS=Homo sapiens GN=MAN1A1 PE=1 SV=3 - [MA1A1_HUMAN]	41.9	0.0704	1	4	4	7	1.106	7	19.2	1.072	7	40.4	1.052	7	15.5	1.12703	7	50.0439	653	72.9	6.47
Q14515	SPARC-like protein 1 OS=Homo sapiens GN=SPARCL1 PE=1 SV=2 - [SPRL1_HUMAN]	40.87	0.0527	1	3	3	3	1.131	3	37.9	0.976	3	17.4	1.23	3	1.1	0.897444	3	599.509	664	75.2	4.81
Q06830	Peroxiredoxin-1 OS=Homo sapiens GN=PRDX1 PE=1 SV=1 - [PRDX1_HUMAN]	40.18	0.0955	2	1	2	4	1.036	1		0.988	1		0.776	1		1.31903	1	#DIV/0!	199	22.1	8.13
P08294	Extracellular superoxide dismutase [Cu-Zn] OS=Homo sapiens GN=SOD3 PE=1 SV=2 - [SODE_HUMAN]	40.01	0.1542	1	3	3	3	0.96	3	16.9	0.793	3	42.6	0.909	3	2	0.837492	3	359.97	240	25.8	6.61
P01344	Insulin-like growth factor II OS=Homo sapiens GN=IGF2 PE=1 SV=1 - [IGF2_HUMAN]	39.98	0.1722	4	3	3	5	0.913	5	6.7	0.959	5	71.7	0.904	5	17.5	0.968548	5	27.4509	180	20.1	9.32
P26927	Hepatocyte growth factor-like protein OS=Homo sapiens GN=MST1 PE=1 SV=2 - [HGFL_HUMAN]	39.64	0.1027	2	7	7	9	0.865	9	22.5	1.244	9	26.6	0.79	9	25.7	1.3621	9	23.2879	711	80.3	7.68
Q07954	Prolow-density lipoprotein receptor-related protein 1 OS=Homo sapiens GN=LRP1 PE=1 SV=2 - [LRP1_HUMAN]	39.52	0.0053	1	2	2	2	1.294	2	3.2	0.933	2	6.1	1.118	2	17.1	1.07988	2	1.14152	4544	504.3	5.39
P18428	Lipopolysaccharide-binding protein OS=Homo sapiens GN=LBP PE=1 SV=3 - [LBP_HUMAN]	39.27	0.0582	1	3	3	4	0.753	4	7.6	1.247	4	11.9	0.684	4	23.1	1.37279	4	3.91515	481	53.3	6.7
Q9UNW1	Multiple inositol polyphosphate phosphatase 1 OS=Homo sapiens GN=MINPP1 PE=1 SV=1 - [MINP1_HUMAN]	38.69	0.0903	1	4	4	5	1.311	5	4.9	0.547	5	39.5	1.062	5	13.8	0.675251	5	14.0254	487	55	7.81
P54108	Cysteine-rich secretory protein 3 OS=Homo sapiens GN=CRISP3 PE=1 SV=1 - [CRIS3_HUMAN]	37.76	0.1592	2	5	5	9	1.252	8	30.4	1.087	8	23.8	0.962	8	4.7	1.41468	8	153.94	245	27.6	7.8
P09172	Dopamine beta-hydroxylase OS=Homo sapiens GN=DBH PE=1 SV=3 - [DOPO_HUMAN]	37.62	0.1329	1	6	6	7	1.186	7	12.6	1.234	7	8.9	1.358	7	17.8	1.07771	7	6.3	617	69	6.42
Q9NPH3	Interleukin-1 receptor accessory protein OS=Homo sapiens GN=IL1RAP PE=1 SV=2 - [IL1AP_HUMAN]	36.87	0.086	1	5	5	7	1.101	6	15.8	0.97	6	7.5	0.967	6	20.2	1.10442	6	5.86634	570	65.4	8.12
Q92954	Proteoglycan 4 OS=Homo sapiens GN=PRG4 PE=1 SV=2 - [PRG4_HUMAN]	36.48	0.0919	1	14	14	21	1.12	21	8.6	1.009	21	35.3	1.139	21	24.4	0.992169	21	12.4418	1404	151	9.5
P43121	Cell surface glycoprotein MUC18 OS=Homo sapiens GN=MCAM PE=1 SV=2 - [MUC18_HUMAN]	36.12	0.0418	1	2	2	2	1.11	2	49.1	0.75	2	57.9	1.016	2	0.6	0.81939	2	4738.15	646	71.6	5.76
P15144	Aminopeptidase N OS=Homo sapiens GN=ANPEP PE=1 SV=4 - [AMPN_HUMAN]	35.49	0.0424	1	4	4	5	0.832	4	18.8	0.841	4	4.1	0.852	4	7.7	0.821258	4	10.0104	967	109.5	5.48
Q99784	Noelin OS=Homo sapiens GN=OLFM1 PE=1 SV=4 - [NOE1_HUMAN]	35.26	0.0701	1	3	3	3	0.984	3	0.5	1.138	3	7.9	1.067	3	1.5	1.04948	3	2.63333	485	55.3	6.95
P29401	Transketolase OS=Homo sapiens GN=TKT PE=1 SV=3 - [TKT_HUMAN]	34.39	0.0498	1	2	2	2	0.818	2	8.2	1.301	2	15.4	0.771	2	10.9	1.38031	2	11.5853	623	67.8	7.66
P40197	Platelet glycoprotein V OS=Homo sapiens GN=GP5 PE=1 SV=1 - [GPV_HUMAN]	34.12	0.0268	1	2	2	2	0.71	2	29.2	0.816	2	5.2	0.61	2	11.2	0.94977	2	13.5571	560	60.9	9.63
P05062	Fructose-bisphosphate aldolase B OS=Homo sapiens GN=ALDOB PE=1 SV=2 - [ALDOB_HUMAN]	33.46	0.0989	3	4	4	6	0.684	6	14.7	1.069	6	26.1	1.057	6	22.9	0.691765	6	16.7541	364	39.4	7.87
Q15485	Ficolin-2 OS=Homo sapiens GN=FCN2 PE=1 SV=2 - [FCN2_HUMAN]	33.36	0.0831	1	3	3	3	0.864	3	14.1	1.12	3	17.3	0.953	3	9.3	1.0154	3	26.229	313	34	6.77
Q01459	Di-N-acetylchitobiase OS=Homo sapiens GN=CTBS PE=1 SV=1 - [DIAC_HUMAN]	33.31	0.0987	1	3	3	4	1.098	4	21.1	1.102	4	16.3	1.184	4	21.3	1.02196	4	16.1469	385	43.7	6.64
P22891	Vitamin K-dependent protein Z OS=Homo sapiens GN=PROZ PE=1 SV=2 - [PROZ_HUMAN]	32.96	0.245	1	9	9	14	1.122	14	16.9	1.094	14	16.6	1.106	14	15.3	1.10983	14	18.3359	400	44.7	5.97
P01701	Ig lambda chain V-I region NEW OS=Homo sapiens PE=1 SV=1 - [LV103_HUMAN]	32.67	0.1892	2	1	2	7	1.705	2	52.8	0.717	2	131.3	1.098	2	17.5	1.11337	2	396.151	111	11.4	8
P15151	Poliovirus receptor OS=Homo sapiens GN=PVR PE=1 SV=2 - [PVR_HUMAN]	32.36	0.036	1	2	2	3	1.183	3	7.7	1.242	3	3.3	1.322	3	10.7	1.11141	3	2.37477	417	45.3	6.52
P11597	Cholesteryl ester transfer protein OS=Homo sapiens GN=CETP PE=1 SV=2 - [CETP_HUMAN]	31.84	0.0609	1	3	3	3	0.874	3	9	1.227	3	20.2	0.799	3	22.4	1.34218	3	8.11607	493	54.7	6.09
Q9Y5Y7	Lymphatic vessel endothelial hyaluronic acid receptor 1 OS=Homo sapiens GN=LYVE1 PE=1 SV=2 - [LYVE1_HUMAN]	31.64	0.0901	1	3	3	3	1.089	3	20.8	0.947	3	29.7	0.883	3	9.1	1.16793	3	67.8857	322	35.2	8.28
P31146	Coronin-1A OS=Homo sapiens GN=CORO1A PE=1 SV=4 - [COR1A_HUMAN]	31.13	0.0738	1	3	3	3	1.123	3	2.2	0.846	3	21.8	0.777	3	7.4	1.22273	3	6.48108	461	51	6.68
P06733	Alpha-enolase OS=Homo sapiens GN=ENO1 PE=1 SV=2 - [ENOA_HUMAN]	31.03	0.0622	1	3	3	7	1.002	4	7	0.972	4	7.3	0.659	4	9.3	1.47791	4	5.49462	434	47.1	7.39
P55290	Cadherin-13 OS=Homo sapiens GN=CDH13 PE=1 SV=1 - [CAD13_HUMAN]	30.81	0.0266	1	2	2	3	1.101	3	2	1.344	3	4.3	1.313	3	16.7	1.12699	3	0.51497	713	78.2	4.98
P01702	Ig lambda chain V-I region NIG-64 OS=Homo sapiens PE=1 SV=1 - [LV104_HUMAN]	30.14	0.1441	3	2	3	12	0.894	7	8.1	0.915	7	12.4	0.848	7	14.8	0.964634	7	6.78649	111	11.4	4.89
P06702	Protein S100-A9 OS=Homo sapiens GN=S100A9 PE=1 SV=1 - [S10A9_HUMAN]	29.96	0.3772	1	4	4	6	0.794	6	15.4	0.768	6	27.2	0.309	6	46	1.97344	6	9.10609	114	13.2	6.13
P36980	Complement factor H-related protein 2 OS=Homo sapiens GN=CFHR2 PE=1 SV=1 - [FHR2_HUMAN]	29.84	0.1889	1	4	5	10	0.671	8	24.1	1.009	8	10.5	1.015	8	9.2	0.667033	8	27.5054	270	30.6	6.38
Q96A08	Histone H2B type 1-A OS=Homo sapiens GN=HIST1H2BA PE=1 SV=3 - [H2B1A_HUMAN]	29.53	0.1654	1	1	2	3	0.379	1		2.732	1		0.378	1		2.73923	1	#DIV/0!	127	14.2	10.32
P06312	Ig kappa chain V-IV region (Fragment) OS=Homo sapiens GN=IGKV4-1 PE=4 SV=1 - [KV401_HUMAN]	28.64	0.2066	4	1	3	8	1.067	4	5.6	0.885	4	18.4	0.998	4	11.1	0.946187	4	9.28288	121	13.4	5.25
P01833	Polymeric immunoglobulin receptor OS=Homo sapiens GN=PIGR PE=1 SV=4 - [PIGR_HUMAN]	26.89	0.0445	1	3	3	4	0.981	4	15.5	0.978	4	13.7	1.033	4	9.1	0.928769	4	23.3352	764	83.2	5.74
P11021	78 kDa glucose-regulated protein OS=Homo sapiens GN=HSPA5 PE=1 SV=2 - [GRP78_HUMAN]	25.92	0.1422	1	7	7	7	1.116	7	11.5	1.273	7	11	1.227	7	16.1	1.15784	7	7.85714	654	72.3	5.16
P05362	Intercellular adhesion molecule 1 OS=Homo sapiens GN=ICAM1 PE=1 SV=2 - [ICAM1_HUMAN]	25	0.0771	1	4	4	4	1.042	4	6.9	1.207	4	38.5	1.363	4	5.1	0.92274	4	52.0882	532	57.8	7.99
P13598	Intercellular adhesion molecule 2 OS=Homo sapiens GN=ICAM2 PE=1 SV=2 - [ICAM2_HUMAN]	24.03	0.0873	1	3	3	3	0.941	3	6.7	1.082	3	34.1	1.095	3	18.8	0.929828	3	12.1527	275	30.6	7.43
P55058	Phospholipid transfer protein OS=Homo sapiens GN=PLTP PE=1 SV=1 - [PLTP_HUMAN]	22.64	0.0669	1	4	4	6	0.986	6	16.5	0.839	6	38.4	0.912	6	14.1	0.907077	6	44.9362	493	54.7	7.01
P13645	Keratin, type I cytoskeletal 10 OS=Homo sapiens GN=KRT10 PE=1 SV=6 - [K1C10_HUMAN]	20.75	0.0634	19	2	5	5	1.112	2	0.7	1.367	2	47.4	1.406	2	0.6	1.08116	2	55.3	584	58.8	5.21
P02533	Keratin, type I cytoskeletal 14 OS=Homo sapiens GN=KRT14 PE=1 SV=4 - [K1C14_HUMAN]	20.75	0.053	16	1	4	4	1.478	1		0.602	1		0.642	1		1.38591	1	#DIV/0!	472	51.5	5.16
Q9HDC9	Adipocyte plasma membrane-associated protein OS=Homo sapiens GN=APMAP PE=1 SV=2 - [APMAP_HUMAN]	20.47	0.0938	1	5	5	6	1.213	6	11.1	0.957	6	45.6	1.281	6	30.9	0.906199	6	16.3806	416	46.5	6.16
Q02985	Complement factor H-related protein 3 OS=Homo sapiens GN=CFHR3 PE=1 SV=2 - [FHR3_HUMAN]	0	0.103	1	1	4	15	0.979	1		1.041	1		0.754	1		1.35164	1	#DIV/0!	330	37.3	7.55
P19320	Vascular cell adhesion protein 1 OS=Homo sapiens GN=VCAM1 PE=1 SV=1 - [VCAM1_HUMAN]	0	0.0893	1	6	6	7	1.05	7	11.5	1.129	7	32.7	1.107	7	1.9	1.07087	7	197.921	739	81.2	5.22
P02675	Fibrinogen beta chain OS=Homo sapiens GN=FGB PE=1 SV=2 - [FIBB_HUMAN]	0	0.1263	1	6	6	6	0.767	6	6.4	1.554	6	27.2	0.996	6	21	1.1967	6	8.28952	491	55.9	8.27
P04211	Ig lambda chain V region 4A OS=Homo sapiens PE=4 SV=1 - [LV001_HUMAN]	0	0.1368	1	2	2	6	1.138	6	15.3	0.875	6	3.9	1.319	6	9.2	0.754928	6	6.48587	117	12.4	7.03
Q13103	Secreted phosphoprotein 24 OS=Homo sapiens GN=SPP2 PE=1 SV=1 - [SPP24_HUMAN]	0	0.2133	1	4	4	5	1.006	5	12	1.136	5	19.1	1.199	5	9.6	0.953141	5	23.875	211	24.3	8.32
P02745	Complement C1q subcomponent subunit A OS=Homo sapiens GN=C1QA PE=1 SV=2 - [C1QA_HUMAN]	0	0.1102	3	4	4	5	0.836	5	3.7	0.601	5	23.3	0.642	5	25.2	0.782611	5	3.42103	245	26	9.11
P05154	Plasma serine protease inhibitor OS=Homo sapiens GN=SERPINA5 PE=1 SV=3 - [IPSP_HUMAN]	0	0.0788	2	3	3	5	0.667	2	9.6	1.056	2	20.7	0.56	2	16.9	1.25777	2	11.7586	406	45.6	9.26
P61769	Beta-2-microglobulin OS=Homo sapiens GN=B2M PE=1 SV=1 - [B2MG_HUMAN]	0	0.1345	1	2	2	5	1.188	5	3.9	0.775	5	25.9	1.186	5	24.2	0.776307	5	4.17397	119	13.7	6.52
P98160	Basement membrane-specific heparan sulfate proteoglycan core protein OS=Homo sapiens GN=HSPG2 PE=1 SV=4 - [PGBM_HUMAN]	0	0.0102	1	4	4	4	0.914	4	8.4	1.574	4	40	1.131	4	21.7	1.272	4	15.4839	4391	468.5	6.51
Q96KK5	Histone H2A type 1-H OS=Homo sapiens GN=HIST1H2AH PE=1 SV=3 - [H2A1H_HUMAN]	0	0.2188	15	2	2	4										#DIV/0!	#DIV/0!	#DIV/0!	128	13.9	10.89
P00488	Coagulation factor XIII A chain OS=Homo sapiens GN=F13A1 PE=1 SV=4 - [F13A_HUMAN]	0	0.0383	1	2	2	4	1.191	3	35	0.794	3	30.9	0.815	3	26	1.16031	3	41.5962	732	83.2	6.09
P12955	Xaa-Pro dipeptidase OS=Homo sapiens GN=PEPD PE=1 SV=3 - [PEPD_HUMAN]	0	0.0406	2	3	3	3	0.896	3	12.5	1.261	3	10.5	0.957	3	7.9	1.18062	3	16.6139	493	54.5	6
Q9BWP8	Collectin-11 OS=Homo sapiens GN=COLEC11 PE=1 SV=1 - [COL11_HUMAN]	0	0.0627	1	2	2	3	1.088	3	3.4	1.068	3	7	0.989	3	9.9	1.17491	3	2.40404	271	28.6	5.41
P08253	72 kDa type IV collagenase OS=Homo sapiens GN=MMP2 PE=1 SV=2 - [MMP2_HUMAN]	0	0.0288	2	2	2	3	0.93	3	14.2	1.454	3	82	0.856	3	0.8	1.5797	3	1455.5	660	73.8	5.47
P07911	Uromodulin OS=Homo sapiens GN=UMOD PE=1 SV=1 - [UROM_HUMAN]	0	0.0266	1	2	2	3										#DIV/0!	#DIV/0!	#DIV/0!	640	69.7	5.24
P07602	Prosaposin OS=Homo sapiens GN=PSAP PE=1 SV=2 - [SAP_HUMAN]	0	0.0324	1	2	2	3	0.884	3	2.5	1.165	3	8.5	1.15	3	13.5	0.89553	3	1.57407	524	58.1	5.17
P06317	Ig lambda chain V-VI region SUT OS=Homo sapiens PE=1 SV=1 - [LV603_HUMAN]	0	0.1351	1	2	2	3	1.127	3	6.2	0.993	3	22.5	1.055	3	20.1	1.06077	3	6.9403	111	12.2	5.12
A6NJ16	Putative V-set and immunoglobulin domain-containing-like protein IGHV4OR15-8 OS=Homo sapiens GN=IGHV4OR15-8 PE=5 SV=2 - [IV4F8_HUMAN]	0	0.1057	1	2	2	3	1.281	3	11.6	0.954	3	143.7	1.108	3	48.4	1.10295	3	34.4405	123	13.6	9.6
Q9ULI3	Protein HEG homolog 1 OS=Homo sapiens GN=HEG1 PE=1 SV=3 - [HEG1_HUMAN]	0	0.0116	1	2	2	2	0.86	2	24	1.207	2	9.7	1.122	2	15.3	0.925152	2	15.2157	1381	147.4	6.18
Q9BXR6	Complement factor H-related protein 5 OS=Homo sapiens GN=CFHR5 PE=1 SV=1 - [FHR5_HUMAN]	0	0.0387	1	1	2	2	1.197	1		0.815	1		0.928	1		1.05124	1	#DIV/0!	569	64.4	7.06
P62805	Histone H4 OS=Homo sapiens GN=HIST1H4A PE=1 SV=2 - [H4_HUMAN]	0	0.1748	1	2	2	2	0.88	2	57.1	0.971	2	150.2	0.472	2	1.4	1.81034	2	6126.01	103	11.4	11.36
P49913	Cathelicidin antimicrobial peptide OS=Homo sapiens GN=CAMP PE=1 SV=1 - [CAMP_HUMAN]	0	0.0824	1	2	2	2	1.073	2	6.7	0.962	2	23.5	0.969	2	27	1.06525	2	5.83148	170	19.3	9.41
P27487	Dipeptidyl peptidase 4 OS=Homo sapiens GN=DPP4 PE=1 SV=2 - [DPP4_HUMAN]	0	0.0222	1	2	2	2	1.15	2	9.1	1.03	2	6.6	1.108	2	8.1	1.06904	2	7.41481	766	88.2	6.04
P14543	Nidogen-1 OS=Homo sapiens GN=NID1 PE=1 SV=3 - [NID1_HUMAN]	0	0.0168	1	2	2	2	1.085	2	9	1.099	2	37	0.966	2	6.4	1.23438	2	52.0312	1247	136.3	5.29
P07477	Trypsin-1 OS=Homo sapiens GN=PRSS1 PE=1 SV=1 - [TRY1_HUMAN]	0	0.1134	4	2	2	2	0.62	2	120	2.142	2	62.3	0.725	2	167.8	1.83178	2	44.553	247	26.5	6.51
P04406	Glyceraldehyde-3-phosphate dehydrogenase OS=Homo sapiens GN=GAPDH PE=1 SV=3 - [G3P_HUMAN]	0	0.0716	1	2	2	2	0.593	2	67.3	0.873	2	14.2	0.412	2	75	1.25653	2	12.7421	335	36	8.46
O95479	GDH/6PGL endoplasmic bifunctional protein OS=Homo sapiens GN=H6PD PE=1 SV=2 - [G6PE_HUMAN]	0	0.0303	1	2	2	2	0.838	2	50.8	1.062	2	17.8	0.756	2	36.9	1.17719	2	24.5051	791	88.8	7.3
O00533	Neural cell adhesion molecule L1-like protein OS=Homo sapiens GN=CHL1 PE=1 SV=4 - [CHL1_HUMAN]	0	0.0224	1	2	2	2	0.926	2	15.8	1.293	2	56	0.987	2	5.9	1.21309	2	149.966	1208	135	5.76

## Sheet: Supplementary Table 4
Supplementary Table 4. List of significant differential proteins between different groups identified by iTRAQ
Accession	Description	Ratio of baseline resistant/baseline response	Accession	Description	Ratio of post resistant/baseline resistant	Accession	Description	Ratio of post response/baseline response	Accession	Description	Ratio of post resistant/post response
P35527	Keratin, type I cytoskeletal 9 OS=Homo sapiens GN=KRT9 PE=1 SV=3 - [K1C9_HUMAN]	2.5	P02452	Collagen alpha-1(I) chain OS=Homo sapiens GN=COL1A1 PE=1 SV=5 - [CO1A1_HUMAN]	7.789	P00738	Haptoglobin OS=Homo sapiens GN=HP PE=1 SV=1 - [HPT_HUMAN]	1.744	P02452	Collagen alpha-1(I) chain OS=Homo sapiens GN=COL1A1 PE=1 SV=5 - [CO1A1_HUMAN]	7.55281
P04259	Keratin, type II cytoskeletal 6B OS=Homo sapiens GN=KRT6B PE=1 SV=5 - [K2C6B_HUMAN]	2.286	P0DJI8	Serum amyloid A-1 protein OS=Homo sapiens GN=SAA1 PE=1 SV=1 - [SAA1_HUMAN]	4.817	P01593	Ig kappa chain V-I region AG OS=Homo sapiens PE=1 SV=1 - [KV101_HUMAN]	1.713	P0DJI9	Serum amyloid A-2 protein OS=Homo sapiens GN=SAA2 PE=1 SV=1 - [SAA2_HUMAN]	4.76891
P00738	Haptoglobin OS=Homo sapiens GN=HP PE=1 SV=1 - [HPT_HUMAN]	2.105	P02741	C-reactive protein OS=Homo sapiens GN=CRP PE=1 SV=1 - [CRP_HUMAN]	4.441	P02741	C-reactive protein OS=Homo sapiens GN=CRP PE=1 SV=1 - [CRP_HUMAN]	1.662	P0DJI8	Serum amyloid A-1 protein OS=Homo sapiens GN=SAA1 PE=1 SV=1 - [SAA1_HUMAN]	4.58697
P04264	Keratin, type II cytoskeletal 1 OS=Homo sapiens GN=KRT1 PE=1 SV=6 - [K2C1_HUMAN]	2.048	P08123	Collagen alpha-2(I) chain OS=Homo sapiens GN=COL1A2 PE=1 SV=7 - [CO1A2_HUMAN]	4.329	P00739	Haptoglobin-related protein OS=Homo sapiens GN=HPR PE=1 SV=2 - [HPTR_HUMAN]	1.635	P08123	Collagen alpha-2(I) chain OS=Homo sapiens GN=COL1A2 PE=1 SV=7 - [CO1A2_HUMAN]	3.96438
P00739	Haptoglobin-related protein OS=Homo sapiens GN=HPR PE=1 SV=2 - [HPTR_HUMAN]	2.035	P02751	Fibronectin OS=Homo sapiens GN=FN1 PE=1 SV=4 - [FINC_HUMAN]	3.424	P02452	Collagen alpha-1(I) chain OS=Homo sapiens GN=COL1A1 PE=1 SV=5 - [CO1A1_HUMAN]	1.517	P02741	C-reactive protein OS=Homo sapiens GN=CRP PE=1 SV=1 - [CRP_HUMAN]	3.80237
P0CG06	Ig lambda-3 chain C regions OS=Homo sapiens GN=IGLC3 PE=1 SV=1 - [LAC3_HUMAN]	1.715	Q96A08	Histone H2B type 1-A OS=Homo sapiens GN=HIST1H2BA PE=1 SV=3 - [H2B1A_HUMAN]	2.732	P08519	Apolipoprotein(a) OS=Homo sapiens GN=LPA PE=1 SV=1 - [APOA_HUMAN]	1.515	Q96A08	Histone H2B type 1-A OS=Homo sapiens GN=HIST1H2BA PE=1 SV=3 - [H2B1A_HUMAN]	2.73923
P01701	Ig lambda chain V-I region NEW OS=Homo sapiens PE=1 SV=1 - [LV103_HUMAN]	1.705	P04275	von Willebrand factor OS=Homo sapiens GN=VWF PE=1 SV=4 - [VWF_HUMAN]	2.47	P14780	Matrix metalloproteinase-9 OS=Homo sapiens GN=MMP9 PE=1 SV=3 - [MMP9_HUMAN]	1.51	P0CG06	Ig lambda-3 chain C regions OS=Homo sapiens GN=IGLC3 PE=1 SV=1 - [LAC3_HUMAN]	2.26456
P0DJI9	Serum amyloid A-2 protein OS=Homo sapiens GN=SAA2 PE=1 SV=1 - [SAA2_HUMAN]	1.569	P0DJI9	Serum amyloid A-2 protein OS=Homo sapiens GN=SAA2 PE=1 SV=1 - [SAA2_HUMAN]	2.465	P06733	Alpha-enolase OS=Homo sapiens GN=ENO1 PE=1 SV=2 - [ENOA_HUMAN]	0.659	P02751	Fibronectin OS=Homo sapiens GN=FN1 PE=1 SV=4 - [FINC_HUMAN]	2.19334
P04066	Tissue alpha-L-fucosidase OS=Homo sapiens GN=FUCA1 PE=1 SV=4 - [FUCO_HUMAN]	1.516	P02750	Leucine-rich alpha-2-glycoprotein OS=Homo sapiens GN=LRG1 PE=1 SV=2 - [A2GL_HUMAN]	2.304	P60709	Actin, cytoplasmic 1 OS=Homo sapiens GN=ACTB PE=1 SV=1 - [ACTB_HUMAN]	0.659	P02750	Leucine-rich alpha-2-glycoprotein OS=Homo sapiens GN=LRG1 PE=1 SV=2 - [A2GL_HUMAN]	2.17716
P05154	Plasma serine protease inhibitor OS=Homo sapiens GN=SERPINA5 PE=1 SV=3 - [IPSP_HUMAN]	0.667	P07477	Trypsin-1 OS=Homo sapiens GN=PRSS1 PE=1 SV=1 - [TRY1_HUMAN]	2.142	P01825	Ig heavy chain V-II region NEWM OS=Homo sapiens PE=1 SV=1 - [HV207_HUMAN]	0.654	P59665	Neutrophil defensin 1 OS=Homo sapiens GN=DEFA1 PE=1 SV=1 - [DEF1_HUMAN]	2.05865
P01602	Ig kappa chain V-I region HK102 (Fragment) OS=Homo sapiens GN=IGKV1-5 PE=4 SV=1 - [KV110_HUMAN]	0.656	P59665	Neutrophil defensin 1 OS=Homo sapiens GN=DEFA1 PE=1 SV=1 - [DEF1_HUMAN]	1.891	P01859	Ig gamma-2 chain C region OS=Homo sapiens GN=IGHG2 PE=1 SV=2 - [IGHG2_HUMAN]	0.652	P06702	Protein S100-A9 OS=Homo sapiens GN=S100A9 PE=1 SV=1 - [S10A9_HUMAN]	1.97344
P69891	Hemoglobin subunit gamma-1 OS=Homo sapiens GN=HBG1 PE=1 SV=2 - [HBG1_HUMAN]	0.655	P14780	Matrix metalloproteinase-9 OS=Homo sapiens GN=MMP9 PE=1 SV=3 - [MMP9_HUMAN]	1.842	Q96IY4	Carboxypeptidase B2 OS=Homo sapiens GN=CPB2 PE=1 SV=2 - [CBPB2_HUMAN]	0.648	P07477	Trypsin-1 OS=Homo sapiens GN=PRSS1 PE=1 SV=1 - [TRY1_HUMAN]	1.83178
Q96IY4	Carboxypeptidase B2 OS=Homo sapiens GN=CPB2 PE=1 SV=2 - [CBPB2_HUMAN]	0.638	P04746	Pancreatic alpha-amylase OS=Homo sapiens GN=AMY2A PE=1 SV=2 - [AMYP_HUMAN]	1.84	P02533	Keratin, type I cytoskeletal 14 OS=Homo sapiens GN=KRT14 PE=1 SV=4 - [K1C14_HUMAN]	0.642	P62805	Histone H4 OS=Homo sapiens GN=HIST1H4A PE=1 SV=2 - [H4_HUMAN]	1.81034
P06310	Ig kappa chain V-II region RPMI 6410 OS=Homo sapiens PE=4 SV=1 - [KV206_HUMAN]	0.628	P01624	Ig kappa chain V-III region POM OS=Homo sapiens PE=1 SV=1 - [KV306_HUMAN]	1.716	P02745	Complement C1q subcomponent subunit A OS=Homo sapiens GN=C1QA PE=1 SV=2 - [C1QA_HUMAN]	0.642	P05109	Protein S100-A8 OS=Homo sapiens GN=S100A8 PE=1 SV=1 - [S10A8_HUMAN]	1.7278
P07477	Trypsin-1 OS=Homo sapiens GN=PRSS1 PE=1 SV=1 - [TRY1_HUMAN]	0.62	P98160	Basement membrane-specific heparan sulfate proteoglycan core protein OS=Homo sapiens GN=HSPG2 PE=1 SV=4 - [PGBM_HUMAN]	1.574	P40197	Platelet glycoprotein V OS=Homo sapiens GN=GP5 PE=1 SV=1 - [GPV_HUMAN]	0.61	P04746	Pancreatic alpha-amylase OS=Homo sapiens GN=AMY2A PE=1 SV=2 - [AMYP_HUMAN]	1.64007
P04406	Glyceraldehyde-3-phosphate dehydrogenase OS=Homo sapiens GN=GAPDH PE=1 SV=3 - [G3P_HUMAN]	0.593	P04206	Ig kappa chain V-III region GOL OS=Homo sapiens PE=1 SV=1 - [KV307_HUMAN]	1.564	Q03591	Complement factor H-related protein 1 OS=Homo sapiens GN=CFHR1 PE=1 SV=2 - [FHR1_HUMAN]	0.61	P00738	Haptoglobin OS=Homo sapiens GN=HP PE=1 SV=1 - [HPT_HUMAN]	1.57996
P02749	Beta-2-glycoprotein 1 OS=Homo sapiens GN=APOH PE=1 SV=3 - [APOH_HUMAN]	0.567	P02675	Fibrinogen beta chain OS=Homo sapiens GN=FGB PE=1 SV=2 - [FIBB_HUMAN]	1.554	P02768	Serum albumin OS=Homo sapiens GN=ALB PE=1 SV=2 - [ALBU_HUMAN]	0.587	P08253	72 kDa type IV collagenase OS=Homo sapiens GN=MMP2 PE=1 SV=2 - [MMP2_HUMAN]	1.5797
P01861	Ig gamma-4 chain C region OS=Homo sapiens GN=IGHG4 PE=1 SV=1 - [IGHG4_HUMAN]	0.561	P02654	Apolipoprotein C-I OS=Homo sapiens GN=APOC1 PE=1 SV=1 - [APOC1_HUMAN]	0.667	P00915	Carbonic anhydrase 1 OS=Homo sapiens GN=CA1 PE=1 SV=2 - [CAH1_HUMAN]	0.58	P36980	Complement factor H-related protein 2 OS=Homo sapiens GN=CFHR2 PE=1 SV=1 - [FHR2_HUMAN]	0.667033
P04206	Ig kappa chain V-III region GOL OS=Homo sapiens PE=1 SV=1 - [KV307_HUMAN]	0.528	P0C0L4	Complement C4-A OS=Homo sapiens GN=C4A PE=1 SV=2 - [CO4A_HUMAN]	0.658	P02749	Beta-2-glycoprotein 1 OS=Homo sapiens GN=APOH PE=1 SV=3 - [APOH_HUMAN]	0.573	P0C0L4	Complement C4-A OS=Homo sapiens GN=C4A PE=1 SV=2 - [CO4A_HUMAN]	0.658
P29622	Kallistatin OS=Homo sapiens GN=SERPINA4 PE=1 SV=3 - [KAIN_HUMAN]	0.519	P06727	Apolipoprotein A-IV OS=Homo sapiens GN=APOA4 PE=1 SV=3 - [APOA4_HUMAN]	0.652	P05154	Plasma serine protease inhibitor OS=Homo sapiens GN=SERPINA5 PE=1 SV=3 - [IPSP_HUMAN]	0.56	P02753	Retinol-binding protein 4 OS=Homo sapiens GN=RBP4 PE=1 SV=3 - [RET4_HUMAN]	0.654454
P02768	Serum albumin OS=Homo sapiens GN=ALB PE=1 SV=2 - [ALBU_HUMAN]	0.488	P01031	Complement C5 OS=Homo sapiens GN=C5 PE=1 SV=4 - [CO5_HUMAN]	0.652	P04196	Histidine-rich glycoprotein OS=Homo sapiens GN=HRG PE=1 SV=1 - [HRG_HUMAN]	0.546	Q9UHG3	Prenylcysteine oxidase 1 OS=Homo sapiens GN=PCYOX1 PE=1 SV=3 - [PCYOX_HUMAN]	0.65299
P02743	Serum amyloid P-component OS=Homo sapiens GN=APCS PE=1 SV=2 - [SAMP_HUMAN]	0.48	P08185	Corticosteroid-binding globulin OS=Homo sapiens GN=SERPINA6 PE=1 SV=1 - [CBG_HUMAN]	0.639	P63267	Actin, gamma-enteric smooth muscle OS=Homo sapiens GN=ACTG2 PE=1 SV=1 - [ACTH_HUMAN]	0.535	P36955	Pigment epithelium-derived factor OS=Homo sapiens GN=SERPINF1 PE=1 SV=4 - [PEDF_HUMAN]	0.652893
P04196	Histidine-rich glycoprotein OS=Homo sapiens GN=HRG PE=1 SV=1 - [HRG_HUMAN]	0.467	P05546	Heparin cofactor 2 OS=Homo sapiens GN=SERPIND1 PE=1 SV=3 - [HEP2_HUMAN]	0.638	P01857	Ig gamma-1 chain C region OS=Homo sapiens GN=IGHG1 PE=1 SV=1 - [IGHG1_HUMAN]	0.531	P01861	Ig gamma-4 chain C region OS=Homo sapiens GN=IGHG4 PE=1 SV=1 - [IGHG4_HUMAN]	0.65283
P01859	Ig gamma-2 chain C region OS=Homo sapiens GN=IGHG2 PE=1 SV=2 - [IGHG2_HUMAN]	0.454	P02656	Apolipoprotein C-III OS=Homo sapiens GN=APOC3 PE=1 SV=1 - [APOC3_HUMAN]	0.62	P05109	Protein S100-A8 OS=Homo sapiens GN=S100A8 PE=1 SV=1 - [S10A8_HUMAN]	0.491	P20742	Pregnancy zone protein OS=Homo sapiens GN=PZP PE=1 SV=4 - [PZP_HUMAN]	0.637969
Q96A08	Histone H2B type 1-A OS=Homo sapiens GN=HIST1H2BA PE=1 SV=3 - [H2B1A_HUMAN]	0.379	P63267	Actin, gamma-enteric smooth muscle OS=Homo sapiens GN=ACTG2 PE=1 SV=1 - [ACTH_HUMAN]	0.619	P01602	Ig kappa chain V-I region HK102 (Fragment) OS=Homo sapiens GN=IGKV1-5 PE=4 SV=1 - [KV110_HUMAN]	0.483	P04114	Apolipoprotein B-100 OS=Homo sapiens GN=APOB PE=1 SV=2 - [APOB_HUMAN]	0.635031
P01857	Ig gamma-1 chain C region OS=Homo sapiens GN=IGHG1 PE=1 SV=1 - [IGHG1_HUMAN]	0.371	P36955	Pigment epithelium-derived factor OS=Homo sapiens GN=SERPINF1 PE=1 SV=4 - [PEDF_HUMAN]	0.607	P29622	Kallistatin OS=Homo sapiens GN=SERPINA4 PE=1 SV=3 - [KAIN_HUMAN]	0.473	P80419	Ig heavy chain V-III region GAR OS=Homo sapiens PE=1 SV=1 - [HV322_HUMAN]	0.632713
P02775	Platelet basic protein OS=Homo sapiens GN=PPBP PE=1 SV=3 - [CXCL7_HUMAN]	0.213	A0M8Q6	Ig lambda-7 chain C region OS=Homo sapiens GN=IGLC7 PE=1 SV=2 - [LAC7_HUMAN]	0.606	P62805	Histone H4 OS=Homo sapiens GN=HIST1H4A PE=1 SV=2 - [H4_HUMAN]	0.472	P01877	Ig alpha-2 chain C region OS=Homo sapiens GN=IGHA2 PE=1 SV=3 - [IGHA2_HUMAN]	0.610293
			P02533	Keratin, type I cytoskeletal 14 OS=Homo sapiens GN=KRT14 PE=1 SV=4 - [K1C14_HUMAN]	0.602	P04406	Glyceraldehyde-3-phosphate dehydrogenase OS=Homo sapiens GN=GAPDH PE=1 SV=3 - [G3P_HUMAN]	0.412	P06310	Ig kappa chain V-II region RPMI 6410 OS=Homo sapiens PE=4 SV=1 - [KV206_HUMAN]	0.608178
			P04066	Tissue alpha-L-fucosidase OS=Homo sapiens GN=FUCA1 PE=1 SV=4 - [FUCO_HUMAN]	0.601	Q96A08	Histone H2B type 1-A OS=Homo sapiens GN=HIST1H2BA PE=1 SV=3 - [H2B1A_HUMAN]	0.378	P06396	Gelsolin OS=Homo sapiens GN=GSN PE=1 SV=1 - [GELS_HUMAN]	0.601072
			P02745	Complement C1q subcomponent subunit A OS=Homo sapiens GN=C1QA PE=1 SV=2 - [C1QA_HUMAN]	0.601	P06702	Protein S100-A9 OS=Homo sapiens GN=S100A9 PE=1 SV=1 - [S10A9_HUMAN]	0.309	P01857	Ig gamma-1 chain C region OS=Homo sapiens GN=IGHG1 PE=1 SV=1 - [IGHG1_HUMAN]	0.584797
			P02647	Apolipoprotein A-I OS=Homo sapiens GN=APOA1 PE=1 SV=1 - [APOA1_HUMAN]	0.588	P02775	Platelet basic protein OS=Homo sapiens GN=PPBP PE=1 SV=3 - [CXCL7_HUMAN]	0.202	P02647	Apolipoprotein A-I OS=Homo sapiens GN=APOA1 PE=1 SV=1 - [APOA1_HUMAN]	0.579153
			P01699	Ig lambda chain V-I region VOR OS=Homo sapiens PE=1 SV=1 - [LV101_HUMAN]	0.577				P29622	Kallistatin OS=Homo sapiens GN=SERPINA4 PE=1 SV=3 - [KAIN_HUMAN]	0.57496
			P01859	Ig gamma-2 chain C region OS=Homo sapiens GN=IGHG2 PE=1 SV=2 - [IGHG2_HUMAN]	0.56				P08185	Corticosteroid-binding globulin OS=Homo sapiens GN=SERPINA6 PE=1 SV=1 - [CBG_HUMAN]	0.522659
			P04114	Apolipoprotein B-100 OS=Homo sapiens GN=APOB PE=1 SV=2 - [APOB_HUMAN]	0.552				P06727	Apolipoprotein A-IV OS=Homo sapiens GN=APOA4 PE=1 SV=3 - [APOA4_HUMAN]	0.517069
			P06331	Ig heavy chain V-II region ARH-77 OS=Homo sapiens PE=4 SV=1 - [HV209_HUMAN]	0.551				P25311	Zinc-alpha-2-glycoprotein OS=Homo sapiens GN=AZGP1 PE=1 SV=2 - [ZA2G_HUMAN]	0.503736
			Q9UNW1	Multiple inositol polyphosphate phosphatase 1 OS=Homo sapiens GN=MINPP1 PE=1 SV=1 - [MINP1_HUMAN]	0.547				P02749	Beta-2-glycoprotein 1 OS=Homo sapiens GN=APOH PE=1 SV=3 - [APOH_HUMAN]	0.494764
			P04259	Keratin, type II cytoskeletal 6B OS=Homo sapiens GN=KRT6B PE=1 SV=5 - [K2C6B_HUMAN]	0.541				P02743	Serum amyloid P-component OS=Homo sapiens GN=APCS PE=1 SV=2 - [SAMP_HUMAN]	0.403057
			P29622	Kallistatin OS=Homo sapiens GN=SERPINA4 PE=1 SV=3 - [KAIN_HUMAN]	0.524				P01859	Ig gamma-2 chain C region OS=Homo sapiens GN=IGHG2 PE=1 SV=2 - [IGHG2_HUMAN]	0.389939
			P02749	Beta-2-glycoprotein 1 OS=Homo sapiens GN=APOH PE=1 SV=3 - [APOH_HUMAN]	0.5
			P04264	Keratin, type II cytoskeletal 1 OS=Homo sapiens GN=KRT1 PE=1 SV=6 - [K2C1_HUMAN]	0.492
			Q9UHG3	Prenylcysteine oxidase 1 OS=Homo sapiens GN=PCYOX1 PE=1 SV=3 - [PCYOX_HUMAN]	0.471
			P35527	Keratin, type I cytoskeletal 9 OS=Homo sapiens GN=KRT9 PE=1 SV=3 - [K1C9_HUMAN]	0.452
			P25311	Zinc-alpha-2-glycoprotein OS=Homo sapiens GN=AZGP1 PE=1 SV=2 - [ZA2G_HUMAN]	0.417
			P00915	Carbonic anhydrase 1 OS=Homo sapiens GN=CA1 PE=1 SV=2 - [CAH1_HUMAN]	0.381

## Sheet: Supplementary Table 5
Supplementary Table 5. The pepetides used for quantification: characteristics and performance
Accession No.	Protein	Peptide	Mass [m/z]	CS [z]	Start [min]	End [min]
P20742	PZP	SLFTDLVAEK	561.81	2	46.74	49.74
		NELIPLIYLENPR	792.44	2	51.73	54.73
		GSFALSFPVESDVAPIAR	931.99	2	49.26	52.26
		ATVLNYLPK	509.8	2	41.14	44.14
		NQGNTWLTAFVLK	746.4	2	52.82	55.82
P02751	FINC	NLQPASEYTVSLVAIK	866.98	2	43.39	46.39
		EESPLLIGQQSTVSDVPR	978.01	2	39.87	42.87
		WLPSSSPVTGYR	675.35	2	38.04	41.04
		SYTITGLQPGTDYK	772.39	2	37.22	40.22
		IYLYTLNDNAR	678.35	2	39.78	42.78
		SSPVVIDASTAIDAPSNLR	957	2	41.15	44.15
P36955	PEDF	LAAAVSNFGYDLYR	780.4	2	43.97	46.97
		ALYYDLISSPDIHGTYK	978.49	2	42.84	45.84
		ELLDTVTAPQK	607.83	2	34.08	37.08
		TSLEDFYLDEER	758.84	2	43.72	46.72
		DTDTGALLFIGK	625.83	2	45.31	48.31
P04114	APOB	GIISALLVPPETEEAK	833.97	2	47.98	50.98
		IVQILPWEQNEQVK	862.47	2	44.93	47.93
		ITENDIQIALDDAK	779.9	2	43.36	46.36
		NNALDFVTK	511.27	2	37.1	40.1
		VNWEEEAASGLLTSLK	873.95	2	52.82	55.82
		NIQEYLSILTDPDGK	853.44	2	52.98	55.98
		IAELSATAQEIIK	693.9	2	40.23	43.23
P06396	GELS	FDLVPVPTNLYGDFFTGDAYVILK	1352.7	2	55.83	58.83
		EVQGFESATFLGYFK	861.92	2	52.1	55.1
		QTQVSVLPEGGETPLFK	915.49	2	43.12	46.12
		AGALNSNDAFVLK	660.35	2	38.71	41.71
		TPSAAYLWVGTGASEAEK	919.45	2	42.44	45.44
P02750	A2GL	ENQLEVLEVSWLHGLK	947.51	2	54.15	57.15
		ALGHLDLSGNR	576.81	2	31.61	34.61
		DLLLPQPDLR	590.34	2	43.17	46.17
		VAAGAFQGLR	495.28	2	33.72	36.72
		GQTLLAVAK	450.78	2	32.51	35.51
P05109	S10A8	ALNSIIDVYHK	636.85	2	56.22	59.22
		LLETECPQYIR	711.36	2	49.83	52.83
P25311	ZA2G	YSLTYIYTGLSK	704.87	2	44.9	47.9
		HVEDVPAFQALGSLNDLQFFR	1202.11	2	56	59
		SQPMGLWR	487.75	2	37.54	40.54
		EIPAWVPFDPAAQITK	891.97	2	56.14	59.14
		AGEVQEPELR	564.29	2	29.14	32.14
P02753	RET4	FSGTWYAMAK	581.27	2	39.99	42.99
		LLNLDGTCADSYSFVFSR	1032.99	2	50.2	53.2
		DPNGLPPEAQK	583.3	2	26.41	29.41
		LIVHNGYCDGR	652.31	2	26.77	29.77
P00738	HPT	TEGDGVYTLNNEK	720.34	2	30.42	33.42
		VVLHPNYSQVDIGLIK	898.01	2	47.14	50.14
		VGYVSGWGR	490.75	2	34.78	37.78
		HYEGSTVPEK	573.77	2	21.7	24.7
		VTSIQDWVQK	602.32	2	38.34	41.34
P06727	APOA4	SELTQQLNALFQDK	817.92	2	51.21	54.21
		LGEVNTYAGDLQK	704.36	2	33.8	36.8
		LVPFATELHER	656.36	2	37.5	40.5
		TQVNTQAEQLR	644.34	2	26.34	29.34
		VNSFFSTFK	538.77	2	43.46	46.46
P02647	APOA1	DYVSQFEGSALGK	700.84	2	42.31	45.31
		LLDNWDSVTSTFSK	806.9	2	46.01	49.01
		THLAPYSDELR	651.33	2	31.28	34.28
		QGLLPVLESFK	615.86	2	50.95	53.95
		VSFLSALEEYTK	693.86	2	53.59	56.59
Q03591	FHR1	TGESAEFVCK	564.26	2	28.02	31.02
P08519	APOA	TPEYYPNAGLIMNYCR	981.45	2	44.24	47.24
		NPDPVAAPYCYTR	762.35	2	32.47	35.47
		TPAYYPNAGLIK	654.35	2	37.24	40.24
P01031	CO5	FQNSAILTIQPK	680.39	2	37.97	40.97
		ELSYYSLEDLNNK	794.38	2	42.12	45.12
		IPLDLVPK	447.79	2	40.05	43.05
		NADYSYSVWK	616.78	2	37.74	40.74
		ALVEGVDQLFTDYQIK	919.98	2	56.21	59.21
		VSITSITVENVFVK	768.44	2	47.75	50.75
P29622	KAIN	IAPANADFAFR	596.81	2	38.63	41.63
		FYYLIASETPGK	694.86	2	42.09	45.09
		DFYVDENTTVR	679.81	2	35.2	38.2
		FSISGSYVLDQILPR	847.96	2	53.86	56.86
		LGFTDLFSK	514.28	2	48.5	51.5
P05546	HEP2	YEITTIHNLFR	703.87	2	42.5	45.5
		QFPILLDFK	560.82	2	52.43	55.43
		EYYFAEAQIADFSDPAFISK	1156.54	2	52.46	55.46
		TLEAQLTPR	514.79	2	32.24	35.24
P02654	APOC1	EFGNTLEDK	526.75	2	29.86	32.86
		EWFSETFQK	601.28	2	42.22	45.22
P0C0L4	CO4A	DSSTWLTAFVLK	684.36	2	55.68	58.68
		AEMADQASAWLTR	725.34	2	27.13	30.13
P02656	APOC3	DALSSVQESQVAQQAR	858.93	2	33.12	36.12
		GWVTDGFSSLK	598.8	2	43.29	46.29
		DYWSTVK	449.72	2	34.65	37.65
P04196	HRG	DGYLFQLLR	562.81	2	52.69	55.69
		GGEGTGYFVDFSVR	745.85	2	44.64	47.64
		ADLFYDVEALDLESPK	912.95	2	52.32	55.32
		QIGSVYR	411.73	2	26.8	29.8
P02775	CXCL7	NIQSLEVIGK	550.82	2	37.01	40.01
P02743	SAMP	AYSLFSYNTQGR	703.84	2	40.28	43.28
		VGEYSLYIGR	578.8	2	38.99	41.99
		IVLGQEQDSYGGK	697.35	2	31.16	34.16
P02749	APOH	FICPLTGLWPINTLK	886.99	2	56.22	59.22
		VCPFAGILENGAVR	751.89	2	45.59	48.59
		ATVVYQGER	511.77	2	25.61	28.61
		CSYTEDAQCIDGTIEVPK	1043.46	2	38.76	41.76
		EHSSLAFWK	552.78	2	37.63	40.63
P00739	HPTR	TEGDGVYTLNDK	656.31	2	31.03	34.03
		DIAPTLTLYVGK	645.87	2	43.75	46.75
		VGYVSGWGQSDNFK	772.36	2	39.07	42.07
		SCAVAEYGVYVK	673.33	2	36.09	39.09

## Sheet: Supplementary Table 6
Supplementary Table 6. The importance of each feature in predition model
Features	Importance
sp_P20742_PZP_HUMAN	0.237047
sp_P02775_CXCL7_HUMAN	0.140965
sp_P02751_FINC_HUMAN	0.126348
sp_P05109_S10A8_HUMAN	0.10065
sp_P0C0L4_CO4A_HUMAN	0.092965
sp_P06396_GELS_HUMAN	0.090578
sp_P01031_CO5_HUMAN	0.068637
sp_P29622_KAIN_HUMAN	0.060884
sp_P25311_ZA2G_HUMAN	0.044776
sp_P05546_HEP2_HUMAN	0.037149
